# Supplementary material for: GRASP55 maintains lysosome function by controlling sorting of lysosomal enzymes at the Golgi
Source: EMBO Rep. 2026 Apr 16;27(11):2947–72. doi: 10.1038/s44319-026-00773-w (PMC13261057; doi:10.1038/s44319-026-00773-w)
Supplement: Supplementary file 2 — Table EV2 [file 44319_2026_773_MOESM2_ESM.xlsx]

## Sheet: Table EV2
Table EV2. List of DNA oligonucleotides used in this study.
Name	Sequence
PCR oligos for generation of pcDNA4/TO/hGNPTAB-Myc-His
hGNPTAB-Kozak-s-BamHI	5'-tataggatccgccaccATGCTGTTCAAGCTCCTGCAG-3'
hGNPTAB-as-NotI	5'-atatgcggccgccgTACTCTGATTCGATTGGGAC-3'
PCR oligos for cloning of pIRES-Str-KDEL-hPSAP-SBP
hPSAP-Kozak-s-AscI	5'-tataggcgcgccgccaccATGTACGCCCTCTTCCTCCTG-3'
hPSAP-as-XhoI	5'-atatctcgagGTTCCACACATGGCGTTTGC-3'
SBP-s-XhoI	5'-tatactcgagATGGACGAGAAGACCACTGGTTG-3'
SBP-as-Stop-PacI	5'-atatatatttaattaaTGGTTCACGTTGACCTTGTGGGTG-3'
Oligos for sgRNA expression from the PX459 vector for CRISPR/Cas9 KO cell line generation
hGORASP1-gRNA-ex2-s	5'-caccgTCATCACCATTGGGCACTCG-3'
hGORASP1-gRNA-ex2-as	5'-aaacCGAGTGCCCAATGGTGATGAc-3'
hGNPTAB-gRNA-ex7-s	5'-caccgCTTGCATTAGCACTAATCCA-3'
hGNPTAB-gRNA-ex7-as	5'-aaacTGGATTAGTGCTAATGCAAGc-3'
