# Supplementary material for: GRASP55 maintains lysosome function by controlling sorting of lysosomal enzymes at the Golgi
Source: EMBO Rep. 2026 Apr 16;27(11):2947–72. doi: 10.1038/s44319-026-00773-w (PMC13261057; doi:10.1038/s44319-026-00773-w)
Supplement: Supplementary file 5 — Source data Fig. 1 [file 44319_2026_773_MOESM5_ESM.zip]

Archive with 36 entries (34 files):
- Figure 1/
- __MACOSX/._Figure 1
- Figure 1/.DS_Store
- __MACOSX/Figure 1/._.DS_Store
- Figure 1/Figure 1D/
- __MACOSX/Figure 1/._Figure 1D
- Figure 1/Figure 1D/Western PSAP.tif
- __MACOSX/Figure 1/Figure 1D/._Western PSAP.tif
- Figure 1/Figure 1D/.DS_Store
- __MACOSX/Figure 1/Figure 1D/._.DS_Store
- Figure 1/Figure 1D/Western CTSB Lysate.tif
- __MACOSX/Figure 1/Figure 1D/._Western CTSB Lysate.tif
- Figure 1/Figure 1D/Western Actin.tif
- __MACOSX/Figure 1/Figure 1D/._Western Actin.tif
- Figure 1/Figure 1D/Western HEXB culture medium.tif
- __MACOSX/Figure 1/Figure 1D/._Western HEXB culture medium.tif
- Figure 1/Figure 1D/Western GNPTG Lysate.tif
- __MACOSX/Figure 1/Figure 1D/._Western GNPTG Lysate.tif
- Figure 1/Figure 1D/Western GNPTG culture medium.tif
- __MACOSX/Figure 1/Figure 1D/._Western GNPTG culture medium.tif
- Figure 1/Figure 1D/Western GRASP65.tif
- __MACOSX/Figure 1/Figure 1D/._Western GRASP65.tif
- Figure 1/Figure 1D/Western GRASP55.tif
- __MACOSX/Figure 1/Figure 1D/._Western GRASP55.tif
- Figure 1/Figure 1D/Western CTSB culture medium.tif
- __MACOSX/Figure 1/Figure 1D/._Western CTSB culture medium.tif
- Figure 1/Figure 1D/Western GRN.tif
- __MACOSX/Figure 1/Figure 1D/._Western GRN.tif
- Figure 1/Figure 1D/Western HEXB Lysate.tif
- __MACOSX/Figure 1/Figure 1D/._Western HEXB Lysate.tif
- Figure 1/Figure 1D/Western CTSD culture medium.tif
- __MACOSX/Figure 1/Figure 1D/._Western CTSD culture medium.tif
- Figure 1/Figure 1D/Western M6P.tif
- __MACOSX/Figure 1/Figure 1D/._Western M6P.tif
- Figure 1/Figure 1D/Western CTSD Lysate.tif
- __MACOSX/Figure 1/Figure 1D/._Western CTSD Lysate.tif
