# Supplementary material for: GRASP55 maintains lysosome function by controlling sorting of lysosomal enzymes at the Golgi
Source: EMBO Rep. 2026 Apr 16;27(11):2947–72. doi: 10.1038/s44319-026-00773-w (PMC13261057; doi:10.1038/s44319-026-00773-w)
Supplement: Supplementary file 6 — Source data Fig. 2 [file 44319_2026_773_MOESM6_ESM.zip]

Archive with 102 entries (100 files):
- Figure 2A/
- __MACOSX/._Figure 2A
- Figure 2A/IF GRASP65KO LAMP2  inset.tif
- __MACOSX/Figure 2A/._IF GRASP65KO LAMP2  inset.tif
- Figure 2A/IF GRASP55KO CTSB_LAMP2 MERGE inset.tif
- __MACOSX/Figure 2A/._IF GRASP55KO CTSB_LAMP2 MERGE inset.tif
- Figure 2A/IF WT CTSB inset.tif
- __MACOSX/Figure 2A/._IF WT CTSB inset.tif
- Figure 2A/IF GNPTABKO CTSB_LAMP2 MERGE.tif
- __MACOSX/Figure 2A/._IF GNPTABKO CTSB_LAMP2 MERGE.tif
- Figure 2A/IF GRASP55KO CTSB_LAMP2 MERGE.tif
- __MACOSX/Figure 2A/._IF GRASP55KO CTSB_LAMP2 MERGE.tif
- Figure 2A/IF GRASP55KO LAMP2.tif
- __MACOSX/Figure 2A/._IF GRASP55KO LAMP2.tif
- Figure 2A/IF WT CTSB.tif
- __MACOSX/Figure 2A/._IF WT CTSB.tif
- Figure 2A/IF GNPTABKO CTSB_LAMP2 MERGE Inset.tif
- __MACOSX/Figure 2A/._IF GNPTABKO CTSB_LAMP2 MERGE Inset.tif
- Figure 2A/IF GRASP55KO LAMP2 inset.tif
- __MACOSX/Figure 2A/._IF GRASP55KO LAMP2 inset.tif
- Figure 2A/IF GRASP65KO CTSB_LAMP2 MERGE.tif
- __MACOSX/Figure 2A/._IF GRASP65KO CTSB_LAMP2 MERGE.tif
- Figure 2A/IF GNPTABKO LAMP2 inset.tif
- __MACOSX/Figure 2A/._IF GNPTABKO LAMP2 inset.tif
- Figure 2A/IF GNPTABKO LAMP2.tif
- __MACOSX/Figure 2A/._IF GNPTABKO LAMP2.tif
- Figure 2A/IF WT LAMP2.tif
- __MACOSX/Figure 2A/._IF WT LAMP2.tif
- Figure 2A/IF WT LAMP2 inset.tif
- __MACOSX/Figure 2A/._IF WT LAMP2 inset.tif
- Figure 2A/IF GNPTABKO CTSB.tif
- __MACOSX/Figure 2A/._IF GNPTABKO CTSB.tif
- Figure 2A/IF GRASP65KO CTSB.tif
- __MACOSX/Figure 2A/._IF GRASP65KO CTSB.tif
- Figure 2A/IF GRASP65KO CTSB inset.tif
- __MACOSX/Figure 2A/._IF GRASP65KO CTSB inset.tif
- Figure 2A/IF GRASP55KO CTSB.tif
- __MACOSX/Figure 2A/._IF GRASP55KO CTSB.tif
- Figure 2A/IF GRASP55KO CTSB inset.tif
- __MACOSX/Figure 2A/._IF GRASP55KO CTSB inset.tif
- Figure 2A/IF GNPTABKO CTSB Inset.tif
- __MACOSX/Figure 2A/._IF GNPTABKO CTSB Inset.tif
- Figure 2A/IF GRASP65KO LAMP2.tif
- __MACOSX/Figure 2A/._IF GRASP65KO LAMP2.tif
- Figure 2A/IF WT CTSB_LAMP2 MERGE.tif
- __MACOSX/Figure 2A/._IF WT CTSB_LAMP2 MERGE.tif
- Figure 2A/IF WT CTSB_LAMP2 MERGE inset.tif
- __MACOSX/Figure 2A/._IF WT CTSB_LAMP2 MERGE inset.tif
- Figure 2A/IF GRASP65KO CTSB_LAMP2 MERGE inset.tif
- __MACOSX/Figure 2A/._IF GRASP65KO CTSB_LAMP2 MERGE inset.tif
- Figure 2B/
- __MACOSX/._Figure 2B
- Figure 2B/IF GRASP65KO CTSD_LAMP2 MERGE.tif
- __MACOSX/Figure 2B/._IF GRASP65KO CTSD_LAMP2 MERGE.tif
- Figure 2B/IF GNPTABKOLAMP2 Inset.tif
- __MACOSX/Figure 2B/._IF GNPTABKOLAMP2 Inset.tif
- Figure 2B/IF WT CTSD.tif
- __MACOSX/Figure 2B/._IF WT CTSD.tif
- Figure 2B/.DS_Store
- __MACOSX/Figure 2B/._.DS_Store
- Figure 2B/IF GRASP55KO LAMP2.tif
- __MACOSX/Figure 2B/._IF GRASP55KO LAMP2.tif
- Figure 2B/IF GNPTABKO CTSD_LAMP2 MERGE Inset.tif
- __MACOSX/Figure 2B/._IF GNPTABKO CTSD_LAMP2 MERGE Inset.tif
- Figure 2B/IF WT CTSD Inset.tif
- __MACOSX/Figure 2B/._IF WT CTSD Inset.tif
- Figure 2B/IF GRASP55KO LAMP2 inset.tif
- __MACOSX/Figure 2B/._IF GRASP55KO LAMP2 inset.tif
- Figure 2B/IF GNPTABKO CTSD_LAMP2 MERGE.tif
- __MACOSX/Figure 2B/._IF GNPTABKO CTSD_LAMP2 MERGE.tif
- Figure 2B/IF GNPTABKO LAMP2.tif
- __MACOSX/Figure 2B/._IF GNPTABKO LAMP2.tif
- Figure 2B/IF GRASP55KO CTSD_LAMP2 MERGE inset.tif
- __MACOSX/Figure 2B/._IF GRASP55KO CTSD_LAMP2 MERGE inset.tif
- Figure 2B/IF GRASP65KO LAMP2 inset.tif
- __MACOSX/Figure 2B/._IF GRASP65KO LAMP2 inset.tif
- Figure 2B/IF WT LAMP2 Inset .tif
- __MACOSX/Figure 2B/._IF WT LAMP2 Inset .tif
- Figure 2B/IF GRASP55KO CTSD_LAMP2 MERGE.tif
- __MACOSX/Figure 2B/._IF GRASP55KO CTSD_LAMP2 MERGE.tif
- Figure 2B/IF WT LAMP2.tif
- __MACOSX/Figure 2B/._IF WT LAMP2.tif
- Figure 2B/IF GRASP65KO CTSD.tif
- __MACOSX/Figure 2B/._IF GRASP65KO CTSD.tif
- Figure 2B/IF GRASP65KO CTSD_LAMP2 MERGE inset.tif
- __MACOSX/Figure 2B/._IF GRASP65KO CTSD_LAMP2 MERGE inset.tif
- Figure 2B/IF GRASP65KO CTSD inset.tif
- __MACOSX/Figure 2B/._IF GRASP65KO CTSD inset.tif
- Figure 2B/IF GNPTABKO CTSD.tif
- __MACOSX/Figure 2B/._IF GNPTABKO CTSD.tif
- Figure 2B/IF WT CTSD_LAMP2 MERGE.tif
- __MACOSX/Figure 2B/._IF WT CTSD_LAMP2 MERGE.tif
- Figure 2B/IF GNPTABKO CTSD Inset.tif
- __MACOSX/Figure 2B/._IF GNPTABKO CTSD Inset.tif
- Figure 2B/IF WT CTSD_LAMP2 MERGE Inset.tiff
- __MACOSX/Figure 2B/._IF WT CTSD_LAMP2 MERGE Inset.tiff
- Figure 2B/IF GRASP65KO LAMP2.tif
- __MACOSX/Figure 2B/._IF GRASP65KO LAMP2.tif
- Figure 2B/IF GRASP55KO CTSD inset.tif
- __MACOSX/Figure 2B/._IF GRASP55KO CTSD inset.tif
- Figure 2B/IF GRASP55KO CTSD.tif
- __MACOSX/Figure 2B/._IF GRASP55KO CTSD.tif
