# Supplementary material for: GRASP55 maintains lysosome function by controlling sorting of lysosomal enzymes at the Golgi
Source: EMBO Rep. 2026 Apr 16;27(11):2947–72. doi: 10.1038/s44319-026-00773-w (PMC13261057; doi:10.1038/s44319-026-00773-w)
Supplement: Supplementary file 7 — Source data Fig. 2C-H [file 44319_2026_773_MOESM7_ESM.zip]

Archive with 116 entries (110 files):
- Figure 2C/
- __MACOSX/._Figure 2C
- Figure 2C/IF GRASP55KO LAMP2.tif
- __MACOSX/Figure 2C/._IF GRASP55KO LAMP2.tif
- Figure 2C/IF GRASP65KO PSAP_LAMP2 MERGE.tif
- __MACOSX/Figure 2C/._IF GRASP65KO PSAP_LAMP2 MERGE.tif
- Figure 2C/IF GRASP55KO PSAP.tif
- __MACOSX/Figure 2C/._IF GRASP55KO PSAP.tif
- Figure 2C/IF GRASP65KO PSAP.tif
- __MACOSX/Figure 2C/._IF GRASP65KO PSAP.tif
- Figure 2C/IF GRASP55KO PSAP_LAMP2 MERGE.tif
- __MACOSX/Figure 2C/._IF GRASP55KO PSAP_LAMP2 MERGE.tif
- Figure 2C/IF GRASP55KO LAMP2 inset.tif
- __MACOSX/Figure 2C/._IF GRASP55KO LAMP2 inset.tif
- Figure 2C/IF WT PSAP_LAMP2 MERGE inset.tif
- __MACOSX/Figure 2C/._IF WT PSAP_LAMP2 MERGE inset.tif
- Figure 2C/IF GRASP65KO PSAP_LAMP2 MERGE inset.tif
- __MACOSX/Figure 2C/._IF GRASP65KO PSAP_LAMP2 MERGE inset.tif
- Figure 2C/IF GNPTABKO LAMP2 inset.tif
- __MACOSX/Figure 2C/._IF GNPTABKO LAMP2 inset.tif
- Figure 2C/IF GNPTABKO LAMP2.tif
- __MACOSX/Figure 2C/._IF GNPTABKO LAMP2.tif
- Figure 2C/IF GRASP65KO LAMP2 inset.tif
- __MACOSX/Figure 2C/._IF GRASP65KO LAMP2 inset.tif
- Figure 2C/IF GNPTABKO PSAP_LAMP2 MERGE.tif
- __MACOSX/Figure 2C/._IF GNPTABKO PSAP_LAMP2 MERGE.tif
- Figure 2C/IF GNPTABKO PSAP.tif
- __MACOSX/Figure 2C/._IF GNPTABKO PSAP.tif
- Figure 2C/IF WT PSAP inset.tif
- __MACOSX/Figure 2C/._IF WT PSAP inset.tif
- Figure 2C/IF WT LAMP2.tif
- __MACOSX/Figure 2C/._IF WT LAMP2.tif
- Figure 2C/IF GNPTABKO PSAP inset.tif
- __MACOSX/Figure 2C/._IF GNPTABKO PSAP inset.tif
- Figure 2C/IF WT LAMP2 inset.tif
- __MACOSX/Figure 2C/._IF WT LAMP2 inset.tif
- Figure 2C/IF WT PSAP_LAMP2 MERGE.tif
- __MACOSX/Figure 2C/._IF WT PSAP_LAMP2 MERGE.tif
- Figure 2C/IF GRASP55KO PSAP inset.tif
- __MACOSX/Figure 2C/._IF GRASP55KO PSAP inset.tif
- Figure 2C/IF GRASP55KO PSAP_LAMP2 MERGE inset.tif
- __MACOSX/Figure 2C/._IF GRASP55KO PSAP_LAMP2 MERGE inset.tif
- Figure 2C/IF WT PSAP.tif
- __MACOSX/Figure 2C/._IF WT PSAP.tif
- Figure 2C/IF GRASP65KO PSAP inset.tif
- __MACOSX/Figure 2C/._IF GRASP65KO PSAP inset.tif
- Figure 2C/IF GRASP65KO LAMP2.tif
- __MACOSX/Figure 2C/._IF GRASP65KO LAMP2.tif
- Figure 2C/IF GNPTABKO PSAP_LAMP2 MERGE inset.tif
- __MACOSX/Figure 2C/._IF GNPTABKO PSAP_LAMP2 MERGE inset.tif
- Figure 2D/
- __MACOSX/._Figure 2D
- Figure 2D/IF GRASP65KO GRN.tif
- __MACOSX/Figure 2D/._IF GRASP65KO GRN.tif
- Figure 2D/IF GNPTABKO GRN_LAMP2 MERGE.tif
- __MACOSX/Figure 2D/._IF GNPTABKO GRN_LAMP2 MERGE.tif
- Figure 2D/IF GRASP55KO LAMP2.tif
- __MACOSX/Figure 2D/._IF GRASP55KO LAMP2.tif
- Figure 2D/IF GNPTABKO GRN Inset.tif
- __MACOSX/Figure 2D/._IF GNPTABKO GRN Inset.tif
- Figure 2D/IF GRASP65KO GRN inset.tif
- __MACOSX/Figure 2D/._IF GRASP65KO GRN inset.tif
- Figure 2D/IF GNPTABKO GRN_LAMP2 MERGE Inset.tif
- __MACOSX/Figure 2D/._IF GNPTABKO GRN_LAMP2 MERGE Inset.tif
- Figure 2D/IF GNPTABKO GRN.tif
- __MACOSX/Figure 2D/._IF GNPTABKO GRN.tif
- Figure 2D/IF GRASP55KO LAMP2 inset.tif
- __MACOSX/Figure 2D/._IF GRASP55KO LAMP2 inset.tif
- Figure 2D/IF WT GRN Inset.tif
- __MACOSX/Figure 2D/._IF WT GRN Inset.tif
- Figure 2D/IF GNPTABKO LAMP2.tif
- __MACOSX/Figure 2D/._IF GNPTABKO LAMP2.tif
- Figure 2D/IF WT GRN_LAMP2 MERGE Inset.tif
- __MACOSX/Figure 2D/._IF WT GRN_LAMP2 MERGE Inset.tif
- Figure 2D/IF GRASP65KO LAMP2 inset.tif
- __MACOSX/Figure 2D/._IF GRASP65KO LAMP2 inset.tif
- Figure 2D/IF WT GRN.tif
- __MACOSX/Figure 2D/._IF WT GRN.tif
- Figure 2D/IF WT LAMP2.tif
- __MACOSX/Figure 2D/._IF WT LAMP2.tif
- Figure 2D/IF GNPTABKO LAMP2 Inset tif.tif
- __MACOSX/Figure 2D/._IF GNPTABKO LAMP2 Inset tif.tif
- Figure 2D/IF WT LAMP2 Inset.tif
- __MACOSX/Figure 2D/._IF WT LAMP2 Inset.tif
- Figure 2D/IF GRASP55KO GRN_LAMP2 MERGE Inset.tif
- __MACOSX/Figure 2D/._IF GRASP55KO GRN_LAMP2 MERGE Inset.tif
- Figure 2D/IF GRASP65KO GRN_LAMP2 MERGE inset.tif
- __MACOSX/Figure 2D/._IF GRASP65KO GRN_LAMP2 MERGE inset.tif
- Figure 2D/IF WT GRN_LAMP2 MERGE.tif
- __MACOSX/Figure 2D/._IF WT GRN_LAMP2 MERGE.tif
- Figure 2D/IF GRASP65KO GRN_LAMP2 MERGE.tif
- __MACOSX/Figure 2D/._IF GRASP65KO GRN_LAMP2 MERGE.tif
- Figure 2D/IF GRASP55KO GRN_LAMP2 MERGE.tif
- __MACOSX/Figure 2D/._IF GRASP55KO GRN_LAMP2 MERGE.tif
- Figure 2D/IF GRASP55KO GRN.tif
- __MACOSX/Figure 2D/._IF GRASP55KO GRN.tif
- Figure 2D/IF GRASP65KO LAMP2.tif
- __MACOSX/Figure 2D/._IF GRASP65KO LAMP2.tif
- Figure 2D/IF GRASP55KO GRN inset.tif
- __MACOSX/Figure 2D/._IF GRASP55KO GRN inset.tif
- Figure 2E/
- __MACOSX/._Figure 2E
- Figure 2E/Coloc Quant CTSB_LAMP2.xlsx
- __MACOSX/Figure 2E/._Coloc Quant CTSB_LAMP2.xlsx
- Figure 2F/
- __MACOSX/._Figure 2F
- Figure 2F/Coloc Quant CTSD_LAMP2.xlsx
- __MACOSX/Figure 2F/._Coloc Quant CTSD_LAMP2.xlsx
- Figure 2G/
- __MACOSX/._Figure 2G
- Figure 2G/Coloc Quant PSAP_LAMP2.xlsx
- __MACOSX/Figure 2G/._Coloc Quant PSAP_LAMP2.xlsx
- Figure 2H/
- __MACOSX/._Figure 2H
- Figure 2H/Coloc Quant GRN_LAMP2.xlsx
- __MACOSX/Figure 2H/._Coloc Quant GRN_LAMP2.xlsx
