# Supplementary material for: GRASP55 maintains lysosome function by controlling sorting of lysosomal enzymes at the Golgi
Source: EMBO Rep. 2026 Apr 16;27(11):2947–72. doi: 10.1038/s44319-026-00773-w (PMC13261057; doi:10.1038/s44319-026-00773-w)
Supplement: Supplementary file 7 — Source data Fig. 2C-H [file 44319_2026_773_MOESM7_ESM.zip › Figure 2G/Coloc Quant PSAP_LAMP2.xlsx]

## Sheet: raw data
Coloc PSAP_LAMP2
WT	55KO	65KO	GNPTABKO
0.358	0.2	0.522	0.053
0.289	0.18	0.437	0.047
0.365	0.07	0.542	0.192
0.315	0.269	0.534	0.061
0.248	0.196	0.48	0.325
0.256	0.226	0.357	0.22
0.404	0.194	0.522	0.078
0.281	0.256	0.483	0.1
0.236	0.285	0.506	0.14
0.333	0.134	0.406	0.199
0.44	0.191	0.355	0.068
0.394	0.22	0.327	0.026
0.356	0.19	0.501	0.278
0.341	0.247	0.348	0.377
0.311	0.145	0.474	0.067
0.37	0.161	0.362	0.076
0.276	0.099	0.308	0.072
0.301	0.17	0.304	0.293
0.261	0.067	0.488	0.141
0.414	0.218	0.308	0.14
0.286	0.116	0.528	0.045
0.305	0.219	0.288	0.2
0.331	0.213	0.404	0.088
0.302	0.204	0.335	0.169
0.47	0.287	0.234	0.075
0.258	0.061	0.304	0.065
0.188	0.164	0.471	0.147
0.231	0.154	0.354	0.278
0.339	0.249	0.439	0.169
0.248	0.158	0.275	0.244
0.422	0.255	0.54	0.089
0.411	0.143	0.465	0.117
0.319	0.2	0.369	0.207
0.7	0.024	0.36	0.164
0.377	0.086	0.117	0.094
0.299	0.157	0.317	0.123
0.302	0.101	0.3	0.095
0.461	0.219	0.246	0.071
0.381	0.162	0.416	0.135
0.525	0.247	0.314	0.106
0.309	0.047	0.534	0.226
0.488	0.121	0.426	0.124
0.291	0.186	0.592	0.075
0.309	0.209	0.475	0.165
0.478	0.245	0.36	0.247
0.519	0.246	0.363	0.278
0.496	0.158	0.333	0.369
0.382	0.188	0.136	0.144
0.3	0.08	0.554	0.089
0.639	0.119	0.439	0.017
0.411	0.222	0.659	0.207
0.441	0.135	0.63	0.164
0.253	0.224	0.6	0.094
0.651	0.25	0.455	0.123
0.531	0.132	0.456	0.095
0.566	0.048	0.306	0.271
0.383	0.011	0.522	0.035
0.52	0.238	0.38	0.106
0.34	0.164	0.594	0.126
0.602	0.198	0.634	0.024
0.573	0.135	0.271	0.14
0.481	0.082	0.314	0.091
0.304	0.155	0.47	0.1
0.405	0.267	0.381	0.074
0.264	0.104	0.391	0.203
0.407	0.117	0.321	0.181
0.315	0.16	0.625	0.099
0.369	0.17	0.418	0.26
0.298	0.222	0.498	0.11
0.335	0.234	0.429	0.064
0.294	0.199	0.391	0.183
0.405	0.062	0.254	0.097
0.337	0.17		0.081
0.571	0.161		0.091
0.59	0.047		0.156
0.367	0.044		0.212
0.274	0.12		0.138

## Sheet: means
exp	WT	55KO	65KO	GNPTABKO
1	0.323875	0.18625	0.421625	0.143958
2	0.406094	0.164906	0.401219	0.152094
3	0.418063	0.155885	0.430812	0.125208
