# Supplementary material for: GRASP55 maintains lysosome function by controlling sorting of lysosomal enzymes at the Golgi
Source: EMBO Rep. 2026 Apr 16;27(11):2947–72. doi: 10.1038/s44319-026-00773-w (PMC13261057; doi:10.1038/s44319-026-00773-w)
Supplement: Supplementary file 8 — Source data Fig. 3 [file 44319_2026_773_MOESM8_ESM.zip]

Archive with 28 entries (25 files):
- Figure 3/
- __MACOSX/._Figure 3
- Figure 3/.DS_Store
- __MACOSX/Figure 3/._.DS_Store
- Figure 3/Figure 3B/
- __MACOSX/Figure 3/._Figure 3B
- Figure 3/Figure 3A/
- __MACOSX/Figure 3/._Figure 3A
- Figure 3/Figure 3B/Magic Red quant.xlsx
- __MACOSX/Figure 3/Figure 3B/._Magic Red quant.xlsx
- Figure 3/Figure 3B/.DS_Store
- __MACOSX/Figure 3/Figure 3B/._.DS_Store
- Figure 3/Figure 3A/55KO IF Magicred merge.tif
- __MACOSX/Figure 3/Figure 3A/._55KO IF Magicred merge.tif
- Figure 3/Figure 3A/GNPTABKO IF Magicred.tif
- __MACOSX/Figure 3/Figure 3A/._GNPTABKO IF Magicred.tif
- Figure 3/Figure 3A/WT IF Magicred.tif
- __MACOSX/Figure 3/Figure 3A/._WT IF Magicred.tif
- Figure 3/Figure 3A/WT IF Magicred merge.tif
- __MACOSX/Figure 3/Figure 3A/._WT IF Magicred merge.tif
- Figure 3/Figure 3A/GNPTABKO IF Magicred merge.tif
- __MACOSX/Figure 3/Figure 3A/._GNPTABKO IF Magicred merge.tif
- Figure 3/Figure 3A/65KO IF Magicred merge.tif
- __MACOSX/Figure 3/Figure 3A/._65KO IF Magicred merge.tif
- Figure 3/Figure 3A/55KO IF Magicred.tif
- __MACOSX/Figure 3/Figure 3A/._55KO IF Magicred.tif
- Figure 3/Figure 3A/65KO IF Magicred.tif
- __MACOSX/Figure 3/Figure 3A/._65KO IF Magicred.tif
