# Supplementary material for: GRASP55 maintains lysosome function by controlling sorting of lysosomal enzymes at the Golgi
Source: EMBO Rep. 2026 Apr 16;27(11):2947–72. doi: 10.1038/s44319-026-00773-w (PMC13261057; doi:10.1038/s44319-026-00773-w)
Supplement: Supplementary file 8 — Source data Fig. 3 [file 44319_2026_773_MOESM8_ESM.zip › Figure 3/Figure 3B/Magic Red quant.xlsx]

## Sheet:  raw
WT_area	WT_FI	FI/area WT	55KO_area	55KO_FI	FI/area 55	65KO_area	65KO_FI	FI/area 65	GNPKO_area	GNPKO_FI	FI/area GNPTAB
15.67	18.912	1.20689	13.913	6.304	0.453101	15.16	14.979	0.988061	6.331	2.345	0.3704
32.661	13.485	0.412878	15.115	5.086	0.336487	16.444	15.163	0.922099	5.399	2.567	0.475458
25.682	17.223	0.670625	8.086	1.496	0.185011	15.451	9.21	0.596078	8.826	0.556	0.0629957
15.502	14.367	0.926784	15.707	5.435	0.346024	12.373	10.573	0.854522	5.539	0.472	0.0852139
30.028	10.405	0.34651	17.782	2.383	0.134012	25.283	13.793	0.545544	5.881	0.224	0.0380888
34.253	10.084	0.294398	11.641	7.672	0.65905	10.351	14.338	1.38518	6.87	3.235	0.470888
17.527	13.077	0.746106	12.534	6.065	0.483884	10.369	21.566	2.07985	8.248	2.007	0.243332
22.461	13.749	0.612128	16.499	3.768	0.228377	9.416	11.478	1.21899	4.529	0.951	0.20998
30.705	7.832	0.255072	16.453	6.946	0.422172	16.224	13.315	0.820698	18.223	0.586	0.0321572
19.407	7.415	0.382079	12.336	5.424	0.439689	10.195	8.276	0.81177	12.681	0.772	0.0608785
19.157	12.756	0.665866	11.983	3.114	0.259868	20.016	14.462	0.722522	11.756	0.308	0.0261994
13.69	12.81	0.93572	6.775	6.889	1.01683	7.539	22.059	2.92598	9.219	0.007	0.0007593
11.389	16.309	1.432	12.054	8.918	0.739837	18.122	12.176	0.671891	21.922	0.006	0.0002737
8.201	16.359	1.99476	23.823	8.993	0.377492	12.365	23.8	1.92479	12.104	2.266	0.187211
17.156	7.037	0.410177	24.506	6.501	0.265282	4.953	13.889	2.80416	6.218	4.916	0.790608
15.476	17.172	1.10959	12.072	4.702	0.389496	7.983	17.666	2.21295	13.762	4.416	0.320884
13.45	14.616	1.08669	17.54	7.935	0.452395	20.79	15.125	0.727513	8.518	1.134	0.13313
37.372	10.702	0.286364	5.78	8.135	1.40744	12.14	16.961	1.39712	7.307	1.86	0.25455
22.402	16.919	0.755245	11.138	4.035	0.362273	24.982	14.268	0.571131	6.543	1.982	0.302919
19.786	12.678	0.640756	9.716	4.333	0.445965	19.098	17.188	0.89999	5.662	1.063	0.187743
9.582	23.637	2.46681	7.253	3.594	0.495519	7.551	12.166	1.61118	17.996	3.663	0.203545
14.114	13.826	0.979595	10.477	2.744	0.261907	12.323	9.643	0.78252	14.223	2.543	0.178795
33.33	9.434	0.283048	8.555	4.639	0.542256	16.521	15.494	0.937837	13.72	3.145	0.229227
20.968	9.456	0.450973	9.231	1.88	0.203662	8.998	8.317	0.924317	5.98	1.993	0.333278
27.431	7.484	0.27283	15.338	4.5	0.293389	9.726	5.918	0.608472	8.735	2.548	0.2917
27.936	9.31	0.333262	16.992	5.221	0.307262	12.023	9.044	0.752225	9.681	3.221	0.332714
12.513	14.129	1.12915	18.245	7.092	0.388709	10.218	10.076	0.986103	16.931	0.735	0.0434115
15.782	19.991	1.2667	11.284	4.211	0.373183	15.86	15.934	1.00467	8.773	2.3	0.262168
16.111	17.01	1.0558	15.983	5.922	0.370519	7.262	11.036	1.51969	10.221	3.02	0.29547
31.221	30.098	0.964031	20.64	6.293	0.304893	17.653	18.923	1.07194	8.938	1.273	0.142426
8.762	10.125	1.15556	18.21	5.76	0.31631	14.28	11.987	0.839426	11.138	4.035	0.362273
8.333	9.997	1.19969	9.002	3.172	0.352366	10.889	10.889	1	9.716	4.333	0.445965
10.38	8.99	0.866089	18.754	5.083	0.271036	7.279	5.128	0.704492	7.253	3.594	0.495519
12.856	16.19	1.25933	16.09	7.123	0.442697	15.99	6.823	0.426704	9.837	2.31	0.234828
22.221	20.875	0.939427	12.374	3.772	0.304833	7.213	7.092	0.983225	17.333	4.303	0.248255
17.237	17.653	1.02413	9.93	6.738	0.67855	15.502	14.367	0.926784	8.21	2.998	0.365164
9.223	8.888	0.963678	17.312	6.364	0.367606				5.439	1.223	0.224858
18.512	22.718	1.2272	14.374	4.823	0.335536
9.138	14.921	1.63285	11.124	7.223	0.649317
10.012	15.221	1.52028	18.312	4.772	0.260594
23.231	8.259	0.355516
19.089	15.666	0.820682
8.451	12.024	1.42279
13.814	16.314	1.18098

## Sheet: means
	WT FI/Area	55KO FI/Area	65KO FI/Area	GNPTAB FI/Area
1	0.777272	0.434417	1.17628	0.161703
2	0.861563	0.42238	1.15596	0.274402
3	1.10867	0.406948	0.813438	0.339552
