# Supplementary material for: GRASP55 maintains lysosome function by controlling sorting of lysosomal enzymes at the Golgi
Source: EMBO Rep. 2026 Apr 16;27(11):2947–72. doi: 10.1038/s44319-026-00773-w (PMC13261057; doi:10.1038/s44319-026-00773-w)
Supplement: Supplementary file 9 — Source data Fig. 4 [file 44319_2026_773_MOESM9_ESM.zip]

Archive with 120 entries (114 files):
- Figure 4/
- __MACOSX/._Figure 4
- Figure 4/Figure 4E/
- __MACOSX/Figure 4/._Figure 4E
- Figure 4/Figure 4B/
- __MACOSX/Figure 4/._Figure 4B
- Figure 4/Figure 4C/
- __MACOSX/Figure 4/._Figure 4C
- Figure 4/Figure 4D/
- __MACOSX/Figure 4/._Figure 4D
- Figure 4/.DS_Store
- __MACOSX/Figure 4/._.DS_Store
- Figure 4/Figure 4A/
- __MACOSX/Figure 4/._Figure 4A
- Figure 4/Figure 4E/.DS_Store
- __MACOSX/Figure 4/Figure 4E/._.DS_Store
- Figure 4/Figure 4E/Western CTSB lysate.tif
- __MACOSX/Figure 4/Figure 4E/._Western CTSB lysate.tif
- Figure 4/Figure 4E/Western ACTIN.tif
- __MACOSX/Figure 4/Figure 4E/._Western ACTIN.tif
- Figure 4/Figure 4E/Western PSAP culture medium.tif
- __MACOSX/Figure 4/Figure 4E/._Western PSAP culture medium.tif
- Figure 4/Figure 4E/Western GRASP55.tif
- __MACOSX/Figure 4/Figure 4E/._Western GRASP55.tif
- Figure 4/Figure 4E/Western CTSB culture medium.tif
- __MACOSX/Figure 4/Figure 4E/._Western CTSB culture medium.tif
- Figure 4/Figure 4E/Western PSAP lysate.tif
- __MACOSX/Figure 4/Figure 4E/._Western PSAP lysate.tif
- Figure 4/Figure 4E/Western CTSD.tif
- __MACOSX/Figure 4/Figure 4E/._Western CTSD.tif
- Figure 4/Figure 4E/Western MYC.tif
- __MACOSX/Figure 4/Figure 4E/._Western MYC.tif
- Figure 4/Figure 4B/Quant Lyso size.xlsx
- __MACOSX/Figure 4/Figure 4B/._Quant Lyso size.xlsx
- Figure 4/Figure 4C/IF WT LIMP2 LAMP2 MERGE inset.tif
- __MACOSX/Figure 4/Figure 4C/._IF WT LIMP2 LAMP2 MERGE inset.tif
- Figure 4/Figure 4C/IF GRASP55KO+WT LIMP2.tif
- __MACOSX/Figure 4/Figure 4C/._IF GRASP55KO+WT LIMP2.tif
- Figure 4/Figure 4C/IF WT LIMP2.tif
- __MACOSX/Figure 4/Figure 4C/._IF WT LIMP2.tif
- Figure 4/Figure 4C/IF WT LIMP2 inset.tif
- __MACOSX/Figure 4/Figure 4C/._IF WT LIMP2 inset.tif
- Figure 4/Figure 4C/IF GRASP55KO LAMP2.tif
- __MACOSX/Figure 4/Figure 4C/._IF GRASP55KO LAMP2.tif
- Figure 4/Figure 4C/IF GRASP55KO+WT LIMP2 inset.tif
- __MACOSX/Figure 4/Figure 4C/._IF GRASP55KO+WT LIMP2 inset.tif
- Figure 4/Figure 4C/IF GRASP55KO LAMP2 inset.tif
- __MACOSX/Figure 4/Figure 4C/._IF GRASP55KO LAMP2 inset.tif
- Figure 4/Figure 4C/IF GRASP55KO LIMP2.tif
- __MACOSX/Figure 4/Figure 4C/._IF GRASP55KO LIMP2.tif
- Figure 4/Figure 4C/IF GRASP55KO+WT LIMP2 LAMP2 MERGE .tif
- __MACOSX/Figure 4/Figure 4C/._IF GRASP55KO+WT LIMP2 LAMP2 MERGE .tif
- Figure 4/Figure 4C/IF GRASP55KO LIMP2 LAMP2 MERGE.tif
- __MACOSX/Figure 4/Figure 4C/._IF GRASP55KO LIMP2 LAMP2 MERGE.tif
- Figure 4/Figure 4C/IF WT LIMP2 LAMP2 MERGE.tif
- __MACOSX/Figure 4/Figure 4C/._IF WT LIMP2 LAMP2 MERGE.tif
- Figure 4/Figure 4C/IF GRASP55KO+WT LAMP2.tif
- __MACOSX/Figure 4/Figure 4C/._IF GRASP55KO+WT LAMP2.tif
- Figure 4/Figure 4C/IF WT LAMP2.tif
- __MACOSX/Figure 4/Figure 4C/._IF WT LAMP2.tif
- Figure 4/Figure 4C/IF WT LAMP2 inset.tif
- __MACOSX/Figure 4/Figure 4C/._IF WT LAMP2 inset.tif
- Figure 4/Figure 4C/IF GRASP55KO LIMP2 LAMP2 MERGE inset.tif
- __MACOSX/Figure 4/Figure 4C/._IF GRASP55KO LIMP2 LAMP2 MERGE inset.tif
- Figure 4/Figure 4C/IF GRASP55KO+WT LAMP2 inset.tif
- __MACOSX/Figure 4/Figure 4C/._IF GRASP55KO+WT LAMP2 inset.tif
- Figure 4/Figure 4C/IF GRASP55KO LIMP2 inset.tif
- __MACOSX/Figure 4/Figure 4C/._IF GRASP55KO LIMP2 inset.tif
- Figure 4/Figure 4C/IF GRASP55KO+WT LIMP2 LAMP2 MERGE inset.tif
- __MACOSX/Figure 4/Figure 4C/._IF GRASP55KO+WT LIMP2 LAMP2 MERGE inset.tif
- Figure 4/Figure 4D/Quant Lyso size.xlsx
- __MACOSX/Figure 4/Figure 4D/._Quant Lyso size.xlsx
- Figure 4/Figure 4A/IF GRASP55KO LAMP2inset.tif
- __MACOSX/Figure 4/Figure 4A/._IF GRASP55KO LAMP2inset.tif
- Figure 4/Figure 4A/IF GNPTABKO LIMP2 LAMP2 MERGE .tif
- __MACOSX/Figure 4/Figure 4A/._IF GNPTABKO LIMP2 LAMP2 MERGE .tif
- Figure 4/Figure 4A/IF WT LIMP2 LAMP2 MERGE inset.tif
- __MACOSX/Figure 4/Figure 4A/._IF WT LIMP2 LAMP2 MERGE inset.tif
- Figure 4/Figure 4A/IF GNPTABKO LIMP2.tif
- __MACOSX/Figure 4/Figure 4A/._IF GNPTABKO LIMP2.tif
- Figure 4/Figure 4A/IF WT LIMP2.tif
- __MACOSX/Figure 4/Figure 4A/._IF WT LIMP2.tif
- Figure 4/Figure 4A/IF GRASP55KO LAMP2.tif
- __MACOSX/Figure 4/Figure 4A/._IF GRASP55KO LAMP2.tif
- Figure 4/Figure 4A/IF GNPTABKO LIMP2 LAMP2 MERGE inset.tif
- __MACOSX/Figure 4/Figure 4A/._IF GNPTABKO LIMP2 LAMP2 MERGE inset.tif
- Figure 4/Figure 4A/IF GRASP55KO LIMP2.tif
- __MACOSX/Figure 4/Figure 4A/._IF GRASP55KO LIMP2.tif
- Figure 4/Figure 4A/IF GNPTABKO LAMP2 inset.tif
- __MACOSX/Figure 4/Figure 4A/._IF GNPTABKO LAMP2 inset.tif
- Figure 4/Figure 4A/IF GRASP55KO LIMP2 LAMP2 MERGE.tif
- __MACOSX/Figure 4/Figure 4A/._IF GRASP55KO LIMP2 LAMP2 MERGE.tif
- Figure 4/Figure 4A/IF GNPTABKO LAMP2.tif
- __MACOSX/Figure 4/Figure 4A/._IF GNPTABKO LAMP2.tif
- Figure 4/Figure 4A/IF WT LAMP2 inset.tif.tif
- __MACOSX/Figure 4/Figure 4A/._IF WT LAMP2 inset.tif.tif
- Figure 4/Figure 4A/IF GRASP65KO LAMP2 inset.tif
- __MACOSX/Figure 4/Figure 4A/._IF GRASP65KO LAMP2 inset.tif
- Figure 4/Figure 4A/IF WT LIMP2 LAMP2 MERGE.tif
- __MACOSX/Figure 4/Figure 4A/._IF WT LIMP2 LAMP2 MERGE.tif
- Figure 4/Figure 4A/IF GRASP65KO LIMP2 LAMP2 MERGE inset.tif
- __MACOSX/Figure 4/Figure 4A/._IF GRASP65KO LIMP2 LAMP2 MERGE inset.tif
- Figure 4/Figure 4A/IF WT LAMP2.tif
- __MACOSX/Figure 4/Figure 4A/._IF WT LAMP2.tif
- Figure 4/Figure 4A/IF GRASP65KO LIMP2.tif
- __MACOSX/Figure 4/Figure 4A/._IF GRASP65KO LIMP2.tif
- Figure 4/Figure 4A/IF GRASP55KO LIMP2 LAMP2 MERGE inset.tif
- __MACOSX/Figure 4/Figure 4A/._IF GRASP55KO LIMP2 LAMP2 MERGE inset.tif
- Figure 4/Figure 4A/IF WT LIMP2 inset.tif.tif
- __MACOSX/Figure 4/Figure 4A/._IF WT LIMP2 inset.tif.tif
- Figure 4/Figure 4A/IF GNPTABKO LIMP2 inset.tif
- __MACOSX/Figure 4/Figure 4A/._IF GNPTABKO LIMP2 inset.tif
- Figure 4/Figure 4A/IF GRASP65KO LIMP2 LAMP2 MERGE.tif
- __MACOSX/Figure 4/Figure 4A/._IF GRASP65KO LIMP2 LAMP2 MERGE.tif
- Figure 4/Figure 4A/IF GRASP55KO LIMP2 inset.tif
- __MACOSX/Figure 4/Figure 4A/._IF GRASP55KO LIMP2 inset.tif
- Figure 4/Figure 4A/IF GRASP65KO LAMP2.tif
- __MACOSX/Figure 4/Figure 4A/._IF GRASP65KO LAMP2.tif
- Figure 4/Figure 4A/IF GRASP65KO LIMP2 inset.tif
- __MACOSX/Figure 4/Figure 4A/._IF GRASP65KO LIMP2 inset.tif
