# Supplementary material for: GRASP55 maintains lysosome function by controlling sorting of lysosomal enzymes at the Golgi
Source: EMBO Rep. 2026 Apr 16;27(11):2947–72. doi: 10.1038/s44319-026-00773-w (PMC13261057; doi:10.1038/s44319-026-00773-w)
Supplement: Supplementary file 9 — Source data Fig. 4 [file 44319_2026_773_MOESM9_ESM.zip › Figure 4/Figure 4B/Quant Lyso size.xlsx]

## Sheet: raw data
Lyso size
WT		55KO		65KO		GNPTABKO
0.053		0.103		0.068		0.978
0.041		0.392		0.068		1.728
0.052		0.176		0.037		1.423
0.036		0.105		0.035		0.293
0.041		0.044		0.091		0.31
0.08		0.055		0.017		0.227
0.052		0.051		0.034		0.441
0.062		0.337		0.046		0.481
0.019		0.124		0.047		0.213
0.01		0.221		0.045		0.526
0.055		0.263		0.104		0.495
0.082		0.224		0.033		0.062
0.034		0.083		0.057		0.26
0.04		0.256		0.046		0.287
0.063		0.243		0.02		0.227
0.112		0.271		0.049		0.198
0.164		0.141		0.03		0.659
0.089		0.167		0.057		0.168
0.094		0.122		0.029		0.072
0.085		0.083		0.03		0.37
0.145		0.079		0.083		0.09
0.157		0.216		0.146		0.128
0.097		0.063		0.056		0.344
0.122		0.134		0.059		0.195
0.09		0.391		0.016		0.044
0.122		0.177		0.105		0.152
0.054		0.039		0.039		0.187
0.09		0.04		0.084		0.736
0.045		0.497		0.02		0.155
0.03		0.436		0.069		0.42
0.057		0.661		0.121		0.124
0.048		0.109		0.071		0.063
0.114		0.119		0.075		0.193
0.105		0.339		0.057		0.124
0.079		0.062		0.082		0.206
0.136		0.219		0.089		0.481
0.144		0.321		0.062		0.32
0.092		0.434		0.11		0.786
0.109		0.204		0.083		0.442
0.058		0.031		0.052		0.368
0.063		0.09		0.084		0.286
0.076		0.116		0.108		0.116
0.029		0.257		0.037		0.099
0.05		0.454		0.037		0.133
0.044		0.043		0.074		0.167
0.063		0.118		0.096		0.589
0.026		0.136		0.027		0.605
0.024		0.45		0.021		0.191
0.048		0.51		0.039		1.861
0.027		0.7		0.028		0.837
0.063		0.209		0.056		0.234
0.023		0.485		0.059		0.271
0.056		0.628		0.047		0.406
0.178		0.508		0.091		0.741
0.067		0.255		0.096		0.43
0.118		0.097		0.099		0.862
0.063		0.145		0.119		0.409
0.125		0.399		0.086		0.3
0.069		0.466		0.026		0.323
0.097		0.137		0.029		0.427
0.045		0.131		0.152		0.154
0.044		0.173		0.071		0.285
0.039		0.227		0.095		0.762
0.061		0.19		0.049		0.562
0.026		0.205		0.116		0.337
0.043		0.167		0.061		0.235
0.055		0.114		0.044		0.133
0.056		0.16		0.034		0.288
0.056		0.189		0.105		0.235
0.019		0.17		0.074		0.145
0.062		0.173		0.049		0.388
0.026		0.162		0.07		0.275
0.077		0.096		0.049		0.271
0.085		0.253		0.041		0.639
0.052		0.132		0.207		0.365
0.057		0.056		0.025		0.271
0.094		0.199		0.026		0.205
0.056		0.076		0.045		0.272
0.023		0.116		0.048		0.264
0.043		0.389		0.048		0.342
0.048		0.187		0.038		0.363
0.131		0.277		0.034		0.603
0.043		0.064		0.084		0.663
0.059		0.083		0.067		0.696
0.031		0.154		0.097		0.575
0.069		0.088		0.059		0.467
0.209		0.113		0.024		0.542
0.101		0.054		0.048		0.7
0.044		0.098		0.037		0.388
0.082		0.105		0.045		0.679
0.11		0.099		0.055		0.459
0.084		0.08		0.063		0.808
0.058		0.059		0.051		0.682
0.013		0.116		0.059		0.535
0.072		0.34		0.035		0.617
0.05		0.357		0.06		0.706
0.035		0.176		0.024		0.568
0.054		0.159		0.081		0.897
0.106		0.061		0.05		0.463
0.058		0.376		0.037		0.617
0.053		0.11		0.039		0.31
0.039		0.139		0.036		0.318
0.081		0.044		0.053		0.433
0.05		0.619		0.06		0.802
0.062		0.367		0.148		0.228
0.052		0.663		0.041		0.314
0.022		0.055		0.058		0.157
0.033		0.036		0.054		0.735
0.036		0.088		0.058		1.501
0.047		0.234		0.043		0.893
0.167		0.068		0.066		1.309
0.146		0.167		0.052		0.949
0.17		0.123		0.116		0.262
0.054		0.044		0.05		0.511
0.067		0.152		0.162		0.512
0.069		0.109		0.081		0.742
0.038		0.28		0.066		1.06
0.058		0.265		0.089		0.123
0.064		0.298		0.034		1.081
0.025		0.562		0.07		0.859
0.049		0.488		0.066		0.626
0.04		0.048		0.031		0.549
0.157		0.088		0.069		0.213
0.064		0.241				0.188
		0.113				1.31
		0.079				0.774
		0.087				1.916
		0.72				0.882
		0.662				0.862
		0.21				0.829
		0.164				0.991
		0.32				0.865
		0.563				0.997
		0.781				0.709
		0.027				0.585
		0.45				0.666
		0.162				1.51
		0.095				0.53
		0.111				0.53
		0.148				0.442
		0.118				1.126
		0.151				0.714
		0.653				0.734
		0.22				0.604
		0.253				1.219
		0.258				0.723
		0.233				0.418
		0.136				0.256
		0.074				0.192
		0.239				0.505
		0.224				0.532
		0.402				0.072
		0.372				0.071
		0.158				0.125
		0.164				0.247
		0.4				1.465
		0.204
		0.252
		0.351
		0.234
		0.227
		0.348
		0.526
		0.617
		0.737
		0.237
		0.935
		0.258
		0.231
		0.493
		0.351
		0.354

## Sheet: means
exp	WT		55KO		65KO		GNPTABKO
1	0.0670952		0.168571		0.0488571		0.4265
2	0.0754		0.2525		0.0667667		0.352867
3	0.0625588		0.213618		0.0700294		0.396971
4	0.0714872		0.260586		0.0597368		0.664845
