# Supplementary material for: GRASP55 maintains lysosome function by controlling sorting of lysosomal enzymes at the Golgi
Source: EMBO Rep. 2026 Apr 16;27(11):2947–72. doi: 10.1038/s44319-026-00773-w (PMC13261057; doi:10.1038/s44319-026-00773-w)
Supplement: Supplementary file 9 — Source data Fig. 4 [file 44319_2026_773_MOESM9_ESM.zip › Figure 4/Figure 4D/Quant Lyso size.xlsx]

## Sheet: raw data
Lyso size
WT		55KO		55KO+WT
0.054		1.31		0.066
0.043		0.081		0.049
0.1		0.12		0.093
0.095		0.182		0.076
0.069		0.198		0.084
0.141		0.142		0.065
0.037		0.174		0.033
0.067		0.232		0.064
0.073		0.2		0.03
0.048		0.113		0.066
0.117		0.234		0.035
0.061		0.099		0.056
0.024		0.17		0.096
0.056		0.156		0.129
0.101		0.135		0.032
0.028		0.584		0.03
0.084		0.164		0.039
0.04		0.131		0.036
0.054		0.1		0.083
0.015		0.125		0.03
0.057		0.842		0.023
0.067		0.088		0.033
0.102		0.104		0.214
0.048		0.096		0.021
0.042		0.153		0.041
0.025		0.105		0.037
0.051		0.149		0.038
0.036		0.154		0.045
0.024		0.119		0.015
0.063		0.27		0.053
0.071		0.977		0.022
0.029		0.316		0.028
0.032		0.83		0.044
0.096		1.612		0.111
0.051		0.204		0.056
0.022		1.249		0.037
0.019		0.282		0.055
0.07		0.285		0.027
0.062		0.188		0.014
0.045		0.137		0.012
0.058		0.232		0.049
0.019		0.074		0.03
0.059		0.175		0.042
0.037		0.155		0.054
0.063		0.363		0.036
0.049		0.311		0.026
0.03		0.261		0.051
0.041		0.4		0.046
0.054		0.478		0.02
0.043		0.101		0.03
0.1		0.141		0.036
0.095		0.244		0.037
0.069		0.117		0.02
0.141		0.229		0.033
0.037		0.177		0.038
0.067		0.138		0.038
0.073		0.176		0.024
0.048		0.256		0.041
0.117		0.166		0.043
0.061		0.257		0.02
0.024		0.179		0.129
0.056		0.139		0.026
0.101		0.122		0.023
0.028		0.175		0.051
0.084		0.162		0.058
0.04		0.231		0.047
0.054		0.186		0.041
0.015		0.243		0.019
0.057		0.297		0.06
0.067		0.269		0.033
0.102		0.241		0.036
0.048		0.254		0.052
0.042		0.126		0.016
0.025		0.136		0.013
0.051		0.19		0.057
0.036		0.221		0.033
0.029		0.273		0.046
0.021		0.052		0.014
0.03		0.059		0.01
0.034		0.057		0.064
0.043		0.114		0.111
0.012		0.072		0.036
0.018		0.237		0.053
0.022		0.188		0.045
0.038		0.163		0.051
0.082		0.147		0.069
0.057		0.268		0.055
0.093		0.186		0.015
0.033		0.15		0.072
0.034		0.06		0.068
0.028		0.203		0.098
0.033		0.219		0.125
0.038		0.219		0.065
0.024		0.314		0.103
0.027		0.152		0.09
0.02		0.131		0.086
0.049		0.072		0.061
0.044		0.172		0.056
0.034		0.141		0.035
0.041		0.173		0.031
0.038		0.188		0.042
0.037		0.234		0.083
0.044		0.184		0.04
0.048		0.261		0.032
0.127		0.172		0.041
0.07		0.047		0.04
0.073		0.1		0.079
0.118		0.119		0.025
0.093		0.101		0.033
0.031		0.238		0.05
0.035		0.14		0.075
0.08		0.135		0.042
0.041		0.457		0.035
0.051		0.214		0.013
0.056		0.299		0.046
0.09		0.134		0.017
0.066		0.209		0.048
0.08		0.208		0.116
0.014		0.238		0.076
0.035		0.21		0.197
0.051		0.124		0.095
0.028		0.291		0.09
0.032		0.283		0.023
0.048		0.289		0.062
0.061		0.25		0.035
0.051		0.049		0.103
0.07		0.081		0.06
0.125		0.132		0.049
0.041		0.101		0.124
0.054		0.13		0.057
0.076		0.222		0.078
0.059		0.394		0.041
0.062		0.162		0.03
0.089		0.147		0.055
0.122		0.079		0.032
0.092		0.082		0.064
0.115		0.128		0.025
0.028		0.211		0.051
0.024		0.322		0.078
0.06		0.177		0.073
0.029		0.13		0.086
0.035		0.45		0.05
0.035		0.384		0.014
0.038		0.163		0.051
0.037		0.192		0.15
0.067		0.158		0.073
0.058		0.204		0.122
0.089		0.163		0.061
0.046		0.143		0.09
0.072		0.242		0.071
0.045		0.208		0.055
0.155		0.154		0.068
0.018		0.787		0.065
0.006		0.607		0.108
0.044		0.313		0.329
0.055		0.24		0.077
0.063		0.294		0.074
0.05		1.158		0.138
0.057		0.288		0.209
0.129		0.177		0.057
0.051		0.4		0.058
		0.335		0.053
		0.323		0.032
		0.792		0.062
		0.392		0.1
		0.226		0.053
		0.45		0.049
		0.101		0.107
		0.201		0.068
		0.175		0.02
		0.294		0.065
		0.087		0.056
		0.084		0.126
		0.086		0.159
		0.402		0.114
		0.202		0.065
		0.194		0.046
		0.202		0.056
		0.088		0.08
				0.076
				0.044
				0.058
				0.089
				0.075
				0.057
				0.046
				0.055
				0.042
				0.048

## Sheet: means
exp	WT	55KO	55KO+WT
1	0.065875	0.240833	0.0617917
2	0.0532	0.3437	0.0381667
3	0.0458511	0.177681	0.0510425
4	0.0609333	0.241577	0.0706818
