# Supplementary material for: GRASP55 maintains lysosome function by controlling sorting of lysosomal enzymes at the Golgi
Source: EMBO Rep. 2026 Apr 16;27(11):2947–72. doi: 10.1038/s44319-026-00773-w (PMC13261057; doi:10.1038/s44319-026-00773-w)
Supplement: Supplementary file 10 — Source data Fig. 5 [file 44319_2026_773_MOESM10_ESM.zip]

Archive with 164 entries (157 files):
- Figure 5/
- __MACOSX/._Figure 5
- Figure 5/.DS_Store
- __MACOSX/Figure 5/._.DS_Store
- Figure 5/Figure 5A/
- __MACOSX/Figure 5/._Figure 5A
- Figure 5/Figure 5F/
- __MACOSX/Figure 5/._Figure 5F
- Figure 5/Figure 5C/
- __MACOSX/Figure 5/._Figure 5C
- Figure 5/Figure 5D/
- __MACOSX/Figure 5/._Figure 5D
- Figure 5/Figure 5E/
- __MACOSX/Figure 5/._Figure 5E
- Figure 5/Figure 5B/
- __MACOSX/Figure 5/._Figure 5B
- Figure 5/Figure 5A/IF GRASP55Ko mTOR LAMP2 -AA Merge.tif
- __MACOSX/Figure 5/Figure 5A/._IF GRASP55Ko mTOR LAMP2 -AA Merge.tif
- Figure 5/Figure 5A/IF GRASP65KO LAMP2 +AA.tif
- __MACOSX/Figure 5/Figure 5A/._IF GRASP65KO LAMP2 +AA.tif
- Figure 5/Figure 5A/IF WT  LAMP2 +AA  inset.tif
- __MACOSX/Figure 5/Figure 5A/._IF WT  LAMP2 +AA  inset.tif
- Figure 5/Figure 5A/IF GRASP55Ko LAMP2 -AA .tif
- __MACOSX/Figure 5/Figure 5A/._IF GRASP55Ko LAMP2 -AA .tif
- Figure 5/Figure 5A/IF WT mTOR LAMP2 +AA MERGE inset.tif
- __MACOSX/Figure 5/Figure 5A/._IF WT mTOR LAMP2 +AA MERGE inset.tif
- Figure 5/Figure 5A/IF GRASP65KO LAMP2 -AA.tif
- __MACOSX/Figure 5/Figure 5A/._IF GRASP65KO LAMP2 -AA.tif
- Figure 5/Figure 5A/.DS_Store
- __MACOSX/Figure 5/Figure 5A/._.DS_Store
- Figure 5/Figure 5A/IF GNPTABKO mTOR LAMP2 +AA Merge.tif
- __MACOSX/Figure 5/Figure 5A/._IF GNPTABKO mTOR LAMP2 +AA Merge.tif
- Figure 5/Figure 5A/IF GRASP55KO mTOR LAMP2 +AA Merge inset.tif
- __MACOSX/Figure 5/Figure 5A/._IF GRASP55KO mTOR LAMP2 +AA Merge inset.tif
- Figure 5/Figure 5A/IF GRASP55KO mTOR +AA inset.tif
- __MACOSX/Figure 5/Figure 5A/._IF GRASP55KO mTOR +AA inset.tif
- Figure 5/Figure 5A/IF GNPTABKO LAMP2 -AA inset.tif
- __MACOSX/Figure 5/Figure 5A/._IF GNPTABKO LAMP2 -AA inset.tif
- Figure 5/Figure 5A/IF GRASP65KO mTOR LAMP2 -AA Merge inset.tif
- __MACOSX/Figure 5/Figure 5A/._IF GRASP65KO mTOR LAMP2 -AA Merge inset.tif
- Figure 5/Figure 5A/IF GRASP55Ko mTOR LAMP2 -AA Merge inset.tif
- __MACOSX/Figure 5/Figure 5A/._IF GRASP55Ko mTOR LAMP2 -AA Merge inset.tif
- Figure 5/Figure 5A/IF GRASP65KO mTOR -AA.tif
- __MACOSX/Figure 5/Figure 5A/._IF GRASP65KO mTOR -AA.tif
- Figure 5/Figure 5A/IF GRASP55KO mTOR LAMP2 +AA Merge.tif
- __MACOSX/Figure 5/Figure 5A/._IF GRASP55KO mTOR LAMP2 +AA Merge.tif
- Figure 5/Figure 5A/IF WT LAMP2 +AA.tif
- __MACOSX/Figure 5/Figure 5A/._IF WT LAMP2 +AA.tif
- Figure 5/Figure 5A/IF GRASP65KO mTOR LAMP2 +AA Merge inset.tif
- __MACOSX/Figure 5/Figure 5A/._IF GRASP65KO mTOR LAMP2 +AA Merge inset.tif
- Figure 5/Figure 5A/IF GRASP65KO mTOR +AA.tif
- __MACOSX/Figure 5/Figure 5A/._IF GRASP65KO mTOR +AA.tif
- Figure 5/Figure 5A/IF GNPTABKO mTOR LAMP2 -AA Merge.tif
- __MACOSX/Figure 5/Figure 5A/._IF GNPTABKO mTOR LAMP2 -AA Merge.tif
- Figure 5/Figure 5A/IF WT mTOR LAMP2 -AA MERGE inset.tif
- __MACOSX/Figure 5/Figure 5A/._IF WT mTOR LAMP2 -AA MERGE inset.tif
- Figure 5/Figure 5A/IF WT LAMP2 -AA.tif
- __MACOSX/Figure 5/Figure 5A/._IF WT LAMP2 -AA.tif
- Figure 5/Figure 5A/IF GRASP55Ko mTOR -AA inset.tif
- __MACOSX/Figure 5/Figure 5A/._IF GRASP55Ko mTOR -AA inset.tif
- Figure 5/Figure 5A/IF GNPTABKO LAMP2 +AA inset.tif
- __MACOSX/Figure 5/Figure 5A/._IF GNPTABKO LAMP2 +AA inset.tif
- Figure 5/Figure 5A/IF GNPTABKO LAMP2 +AA .tif
- __MACOSX/Figure 5/Figure 5A/._IF GNPTABKO LAMP2 +AA .tif
- Figure 5/Figure 5A/IF GNPTABKO mTOR LAMP2 -AA Merge inset.tif
- __MACOSX/Figure 5/Figure 5A/._IF GNPTABKO mTOR LAMP2 -AA Merge inset.tif
- Figure 5/Figure 5A/IF GRASP65KO mTOR +AA inset.tif
- __MACOSX/Figure 5/Figure 5A/._IF GRASP65KO mTOR +AA inset.tif
- Figure 5/Figure 5A/IF WT LAMP2 -AA MERGE inset.tif
- __MACOSX/Figure 5/Figure 5A/._IF WT LAMP2 -AA MERGE inset.tif
- Figure 5/Figure 5A/IF GRASP55KO LAMP2 +AA inset.tif
- __MACOSX/Figure 5/Figure 5A/._IF GRASP55KO LAMP2 +AA inset.tif
- Figure 5/Figure 5A/IF WT mTOR LAMP2 +AA MERGE.tif
- __MACOSX/Figure 5/Figure 5A/._IF WT mTOR LAMP2 +AA MERGE.tif
- Figure 5/Figure 5A/IF WT mTOR -AA MERGE inset.tif
- __MACOSX/Figure 5/Figure 5A/._IF WT mTOR -AA MERGE inset.tif
- Figure 5/Figure 5A/IF GRASP65KO mTOR -AA inset .tif
- __MACOSX/Figure 5/Figure 5A/._IF GRASP65KO mTOR -AA inset .tif
- Figure 5/Figure 5A/IF GNPTABKO mTOR -AA inset.tif
- __MACOSX/Figure 5/Figure 5A/._IF GNPTABKO mTOR -AA inset.tif
- Figure 5/Figure 5A/IF GRASP65KO LAMP2 +AA inset.tif
- __MACOSX/Figure 5/Figure 5A/._IF GRASP65KO LAMP2 +AA inset.tif
- Figure 5/Figure 5A/IF GRASP65KO mTOR LAMP2 +AA Merge.tif
- __MACOSX/Figure 5/Figure 5A/._IF GRASP65KO mTOR LAMP2 +AA Merge.tif
- Figure 5/Figure 5A/IF WT mTOR  +AA  inset.tif
- __MACOSX/Figure 5/Figure 5A/._IF WT mTOR  +AA  inset.tif
- Figure 5/Figure 5A/IF GRASP55KO mTOR +AA.tif
- __MACOSX/Figure 5/Figure 5A/._IF GRASP55KO mTOR +AA.tif
- Figure 5/Figure 5A/IF WT mTOR -AA.tif
- __MACOSX/Figure 5/Figure 5A/._IF WT mTOR -AA.tif
- Figure 5/Figure 5A/IF GRASP55KO LAMP2 +AA.tif
- __MACOSX/Figure 5/Figure 5A/._IF GRASP55KO LAMP2 +AA.tif
- Figure 5/Figure 5A/IF WT mTOR LAMP2 -AA MERGE.tif
- __MACOSX/Figure 5/Figure 5A/._IF WT mTOR LAMP2 -AA MERGE.tif
- Figure 5/Figure 5A/IF GRASP65KO mTOR LAMP2 -AA Merge.tif
- __MACOSX/Figure 5/Figure 5A/._IF GRASP65KO mTOR LAMP2 -AA Merge.tif
- Figure 5/Figure 5A/IF GNPTABKO mTOR LAMP2 +AA Merge inset.tif
- __MACOSX/Figure 5/Figure 5A/._IF GNPTABKO mTOR LAMP2 +AA Merge inset.tif
- Figure 5/Figure 5A/IF GRASP65KO LAMP2 -AA inset.tif
- __MACOSX/Figure 5/Figure 5A/._IF GRASP65KO LAMP2 -AA inset.tif
- Figure 5/Figure 5A/IF WT mTOR +AA.tif
- __MACOSX/Figure 5/Figure 5A/._IF WT mTOR +AA.tif
- Figure 5/Figure 5A/IF GNPTABKO mTOR +AA .tif
- __MACOSX/Figure 5/Figure 5A/._IF GNPTABKO mTOR +AA .tif
- Figure 5/Figure 5A/IF GNPTABKO mTOR +AA inset.tif
- __MACOSX/Figure 5/Figure 5A/._IF GNPTABKO mTOR +AA inset.tif
- Figure 5/Figure 5F/quant TFE3 nuclear.xlsx
- __MACOSX/Figure 5/Figure 5F/._quant TFE3 nuclear.xlsx
- Figure 5/Figure 5C/Western TFE3.tif
- __MACOSX/Figure 5/Figure 5C/._Western TFE3.tif
- Figure 5/Figure 5C/.DS_Store
- __MACOSX/Figure 5/Figure 5C/._.DS_Store
- Figure 5/Figure 5C/Western 4E-BP1.tif
- __MACOSX/Figure 5/Figure 5C/._Western 4E-BP1.tif
- Figure 5/Figure 5C/Western TFEB.tif
- __MACOSX/Figure 5/Figure 5C/._Western TFEB.tif
- Figure 5/Figure 5C/Western phospho-4E-BP1.tif
- __MACOSX/Figure 5/Figure 5C/._Western phospho-4E-BP1.tif
- Figure 5/Figure 5C/Western ACTIN.tif
- __MACOSX/Figure 5/Figure 5C/._Western ACTIN.tif
- Figure 5/Figure 5C/Western phospho-TFEB.tif
- __MACOSX/Figure 5/Figure 5C/._Western phospho-TFEB.tif
- Figure 5/Figure 5C/Western GRASP65.tif
- __MACOSX/Figure 5/Figure 5C/._Western GRASP65.tif
- Figure 5/Figure 5C/Western GRASP55.tif
- __MACOSX/Figure 5/Figure 5C/._Western GRASP55.tif
- Figure 5/Figure 5D/quant pTFEB.xlsx
- __MACOSX/Figure 5/Figure 5D/._quant pTFEB.xlsx
- Figure 5/Figure 5E/IF GRASP55KO Torin TFE3_LAMP2 MERGE.tif
- __MACOSX/Figure 5/Figure 5E/._IF GRASP55KO Torin TFE3_LAMP2 MERGE.tif
- Figure 5/Figure 5E/.DS_Store
- __MACOSX/Figure 5/Figure 5E/._.DS_Store
- Figure 5/Figure 5E/IF GRASP55KO DMSO TFE3.tif
- __MACOSX/Figure 5/Figure 5E/._IF GRASP55KO DMSO TFE3.tif
- Figure 5/Figure 5E/IF WT DMSO TFE3_LAMP2 MERGE.tif
- __MACOSX/Figure 5/Figure 5E/._IF WT DMSO TFE3_LAMP2 MERGE.tif
- Figure 5/Figure 5E/IF GNPTABKO DMSO TFE3_LAMP2 MERGE.tif
- __MACOSX/Figure 5/Figure 5E/._IF GNPTABKO DMSO TFE3_LAMP2 MERGE.tif
- Figure 5/Figure 5E/IF GNPTABKO Torin TFE3_LAMP2 MERGE.tif
- __MACOSX/Figure 5/Figure 5E/._IF GNPTABKO Torin TFE3_LAMP2 MERGE.tif
- Figure 5/Figure 5E/IF WT Torin TFE3.tif
- __MACOSX/Figure 5/Figure 5E/._IF WT Torin TFE3.tif
- Figure 5/Figure 5E/IF GNPTABKO Torin TFE3.tif
- __MACOSX/Figure 5/Figure 5E/._IF GNPTABKO Torin TFE3.tif
- Figure 5/Figure 5E/IF WT DMSO TFE3.tif
- __MACOSX/Figure 5/Figure 5E/._IF WT DMSO TFE3.tif
- Figure 5/Figure 5E/IF GRASP55KO Torin TFE3.tif
- __MACOSX/Figure 5/Figure 5E/._IF GRASP55KO Torin TFE3.tif
- Figure 5/Figure 5E/IF WT Torin TFE3_LAMP2 MERGE.tif
- __MACOSX/Figure 5/Figure 5E/._IF WT Torin TFE3_LAMP2 MERGE.tif
- Figure 5/Figure 5E/IF GRASP65KO Torin TFE3_LAMP2 MERGE.tif
- __MACOSX/Figure 5/Figure 5E/._IF GRASP65KO Torin TFE3_LAMP2 MERGE.tif
- Figure 5/Figure 5E/IF GRASP55KO DMSO TFE3_LAMP2 MERGE.tif
- __MACOSX/Figure 5/Figure 5E/._IF GRASP55KO DMSO TFE3_LAMP2 MERGE.tif
- Figure 5/Figure 5E/IF GRASP65KO Torin TFE3.tif
- __MACOSX/Figure 5/Figure 5E/._IF GRASP65KO Torin TFE3.tif
- Figure 5/Figure 5E/IF GNPTABKO DMSO TFE3.tif
- __MACOSX/Figure 5/Figure 5E/._IF GNPTABKO DMSO TFE3.tif
- Figure 5/Figure 5E/IF GRASP65KO DMSO TFE3.tif
- __MACOSX/Figure 5/Figure 5E/._IF GRASP65KO DMSO TFE3.tif
- Figure 5/Figure 5E/IF GRASP65KO DMSO TFE3_LAMP2 MERGE.tif
- __MACOSX/Figure 5/Figure 5E/._IF GRASP65KO DMSO TFE3_LAMP2 MERGE.tif
- Figure 5/Figure 5B/Quant mTOR_LAMP2.xlsx
- __MACOSX/Figure 5/Figure 5B/._Quant mTOR_LAMP2.xlsx
