# Supplementary material for: GRASP55 maintains lysosome function by controlling sorting of lysosomal enzymes at the Golgi
Source: EMBO Rep. 2026 Apr 16;27(11):2947–72. doi: 10.1038/s44319-026-00773-w (PMC13261057; doi:10.1038/s44319-026-00773-w)
Supplement: Supplementary file 10 — Source data Fig. 5 [file 44319_2026_773_MOESM10_ESM.zip › Figure 5/Figure 5F/quant TFE3 nuclear.xlsx]

## Sheet: Sheet1
WT
DMSO					Torin
total	TFE3 nuclear	% nuclear	% cytosolic		total	TFE3 nuclear	% nuclear	% cytosolic
26	0	0	100		54	53	98.1481	1.85185
44	2	4.54545	95.4545		41	39	95.122	4.87805
46	1	2.17391	97.8261		43	43	100	0
71	2	2.8169	97.1831		57	56	98.2456	1.75439
187	5	2.6738	97.3262		195	191	97.9487	2.05128
GRASP55KO
DMSO					Torin
total	TFE3 nuclear	% nuclear	% cytosolic		total	TFE3 nuclear	% nuclear	% cytosolic
42	10	23.8095	76.1905		32	32	100	0
35	14	40	60		27	26	96.2963	3.7037
50	18	36	64		32	30	93.75	6.25
37	11	29.7297	70.2703		41	39	95.122	4.87805
164	53	32.3171	67.6829		132	127	96.2121	3.78788
GRASP65KO
DMSO					Torin
total	TFE3 nuclear	% nuclear	% cytosolic		total	TFE3 nuclear	% nuclear	% cytosolic
18	0	0	100		25	24	96	4
25	1	4	96		30	29	96.6667	3.33333
33	0	0	100		36	34	94.4444	5.55556
29	2	6.89655	93.1034		34	34	100	0
105	3	2.85714	97.1429		125	121	96.8	3.2
GNPTABKO
DMSO					Torin
total	TFE3 nuclear	% nuclear	% cytosolic		total	TFE3 nuclear	% nuclear	% cytosolic
41	35	85.3659	14.6341		61	61	100	0
53	32	60.3774	39.6226		53	52	98.1132	1.88679
46	41	89.1304	10.8696		61	59	96.7213	3.27869
61	43	70.4918	29.5082		60	60	100	0
69	52	75.3623	24.6377
270	203	75.1852	24.8148		235	232	98.7234	1.2766
