# Supplementary material for: GRASP55 maintains lysosome function by controlling sorting of lysosomal enzymes at the Golgi
Source: EMBO Rep. 2026 Apr 16;27(11):2947–72. doi: 10.1038/s44319-026-00773-w (PMC13261057; doi:10.1038/s44319-026-00773-w)
Supplement: Supplementary file 10 — Source data Fig. 5 [file 44319_2026_773_MOESM10_ESM.zip › Figure 5/Figure 5D/quant pTFEB.xlsx]

## Sheet: Sheet1
	ACTIN (normalized to background)
exp	WT D	WT T	55KO D	55KO T	65KO D	65KO T	GNPTABKO D	GNPTABKO T
1	1	1.1284	1.2476	0.8573	1.0457	1.1829	1.2135	1.0162
2	0.92136	0.9412	0.9981	0.9459	1.2994	1.0341	0.8784	0.8935
3	1.2321	1.0837	1.2675	1.1762	0.9116	0.9528	1.2709	1.1189
	pTFEB
exp	WT D	WT T	55KO D	55KO T	65KO D	65KO T	GNPTABKO D	GNPTABKO T
1	1	0.0499649	0.142319	0.0420306	0.861057	0.0783927	0.0657808	0.0282354
2	1	0.103453	0.124028	0.092348	0.735938	0.0853622	0.140383	0.0635017
3	1	0.131891	0.22078	0.0836319	1.19989	0.0815617	0.0961618	0.088629
	pTFEB (normalized to ACTIN)
exp	WT D	WT T	55KO D	55KO T	65KO D	65KO T	GNPTABKO D	GNPTABKO T
1	1	0.0563804	0.177557	0.0360328	0.900407	0.0927307	0.079825	0.0286928
2	0.92136	0.09737	0.123792	0.087352	0.956278	0.088273	0.123312	0.0567388
3	1.2321	0.14293	0.279839	0.0983678	1.09382	0.077712	0.122212	0.099167
