# Supplementary material for: GRASP55 maintains lysosome function by controlling sorting of lysosomal enzymes at the Golgi
Source: EMBO Rep. 2026 Apr 16;27(11):2947–72. doi: 10.1038/s44319-026-00773-w (PMC13261057; doi:10.1038/s44319-026-00773-w)
Supplement: Supplementary file 10 — Source data Fig. 5 [file 44319_2026_773_MOESM10_ESM.zip › Figure 5/Figure 5B/Quant mTOR_LAMP2.xlsx]

## Sheet: raw data
WT+AA	WT-AA	55KO+AA	55KO-AA	65KO+AA	65KO-AA	GNPTABKO+AA	GNPTABKO-AA
0.551	0.241	0.226	0.271	0.515	0.106	0.265	0.109
0.637	0.44	0.286	0.116	0.428	0.284	0.357	0.24
0.68	0.193	0.317	0.166	0.427	0.458	0.463	0.156
0.637	0.359	0.218	0.129	0.46	0.189	0.5	0.461
0.516	0.279	0.35	0.149	0.44	0.0234	0.357	0.29
0.214	0.182	0.242	0.162	0.248	0.024	0.284	0.415
0.63	0.256	0.173	0.125	0.437	0.233	0.305	0.141
0.539	0.401	0.349	0.096	0.368	0.385	0.479	0.115
0.258	0.409	0.163	0.161	0.332	0.118	0.325	0.253
0.304	0.409	0.185	0.128	0.275	0.156	0.38	0.178
0.529	0.341	0.397	0.116	0.304	0.353	0.272	0.18
0.42	0.175	0.237	0.457	0.379	0.149	0.292	0.271
0.379	0.341	0.288	0.113	0.268	0.203	0.263	0.416
0.49	0.175	0.253	0.224	0.401	0.247	0.373	0.13
0.345	0.236	0.261	0.152	0.281	0.294	0.242	0.245
0.523	0.068	0.184	0.263	0.368	0.201	0.253	0.229
0.503	0.224	0.309	0.334	0.356	0.195	0.241	0.277
0.402	0.138	0.354	0.223	0.486	0.163	0.453	0.355
0.55	0.118	0.139	0.114	0.376	0.255	0.264	0.132
0.352	0.258	0.348	0.091	0.717	0.104	0.285	0.213
0.328	0.246	0.2	0.311	0.481	0.112	0.162	0.213
0.355	0.133	0.209	0.34	0.317	0.283	0.224	0.32
0.522	0.211	0.276	0.108	0.419	0.042	0.12	0.33
0.384	0.252	0.287	0.226	0.419	0.407	0.309	0.39
0.515	0.282	0.37	0.018	0.52	0.312	0.251	0.233
0.646	0.304	0.201	0.257	0.38	0.379	0.492	0.283
0.248	0.246	0.37	0.394	0.495	0.219	0.371	0.21
0.63	0.208	0.265	0.451	0.399	0.219	0.362	0.517
0.469	0.32	0.387	0.368	0.484	0.274	0.444	0.187
0.372	0.22	0.326	0.356	0.499	0.147	0.25	0.235
0.345	0.189	0.287	0.161	0.435	0.377	0.193	0.245
0.281	0.362	0.328	0.27	0.587	0.475	0.362	0.17
0.314	0.339	0.181	0.356	0.56	0.227	0.325	0.476
0.446	0.439	0.498	0.078	0.322	0.254	0.221	0.223
0.328	0.163	0.282	0.397	0.535	0.338	0.244	0.158
0.336	0.163	0.179	0.206	0.457	0.236	0.24	0.362
0.31	0.176	0.263	0.375	0.65	0.268	0.233	0.233
0.208	0.317	0.511	0.335	0.333	0.202	0.367	0.546
0.35	0.148	0.32	0.289	0.513	0.273	0.166	0.282
0.34	0.189	0.224	0.507	0.482	0.259	0.784	0.199
0.262	0.247	0.271	0.287	0.521	0.299	0.273	0.348
	0.109	0.335	0.292	0.521	0.241	0.209
	0.118	0.249	0.292	0.545	0.106	0.278
	0.131	0.247	0.203	0.509		0.478
	0.149	0.289	0.286			0.168
		0.293	0.217			0.244
		0.363	0.624			0.409
		0.168	0.282			0.223
		0.158	0.271			0.164
		0.121
		0.157
		0.237

## Sheet: means
	WT+AA	WT-AA	55KO+AA	55KO-AA	65KO+AA	65KO-AA	GNPTABKO+AA	GNPTABKO-AA
1	0.484154	0.309692	0.267083	0.159833	0.363833	0.214617	0.256417	0.259667
2	0.439083	0.195083	0.265833	0.200333	0.428417	0.217917	0.26475	0.255583
3	0.467813	0.22685	0.276286	0.313	0.4871	0.257842	0.3106	0.281353
