# Supplementary material for: GRASP55 maintains lysosome function by controlling sorting of lysosomal enzymes at the Golgi
Source: EMBO Rep. 2026 Apr 16;27(11):2947–72. doi: 10.1038/s44319-026-00773-w (PMC13261057; doi:10.1038/s44319-026-00773-w)
Supplement: Supplementary file 11 — Source data Fig. 6 [file 44319_2026_773_MOESM11_ESM.zip]

Archive with 56 entries (50 files):
- Figure 6/
- __MACOSX/._Figure 6
- Figure 6/.DS_Store
- __MACOSX/Figure 6/._.DS_Store
- Figure 6/Figure 6A/
- __MACOSX/Figure 6/._Figure 6A
- Figure 6/Figure 6B/
- __MACOSX/Figure 6/._Figure 6B
- Figure 6/Figure 6E/
- __MACOSX/Figure 6/._Figure 6E
- Figure 6/Figure 6D/
- __MACOSX/Figure 6/._Figure 6D
- Figure 6/Figure 6C/
- __MACOSX/Figure 6/._Figure 6C
- Figure 6/Figure 6A/IF KO GNPTAB-MYC.tif
- __MACOSX/Figure 6/Figure 6A/._IF KO GNPTAB-MYC.tif
- Figure 6/Figure 6A/KO IF WT GNPTAB-MYC GM130.tif
- __MACOSX/Figure 6/Figure 6A/._KO IF WT GNPTAB-MYC GM130.tif
- Figure 6/Figure 6A/IF WT GNPTAB-MYC GM130 merge.tif
- __MACOSX/Figure 6/Figure 6A/._IF WT GNPTAB-MYC GM130 merge.tif
- Figure 6/Figure 6A/IF WT GM130.tif
- __MACOSX/Figure 6/Figure 6A/._IF WT GM130.tif
- Figure 6/Figure 6A/IF WT GNPTAB-MYC.tif
- __MACOSX/Figure 6/Figure 6A/._IF WT GNPTAB-MYC.tif
- Figure 6/Figure 6A/IF KO GM130.tif
- __MACOSX/Figure 6/Figure 6A/._IF KO GM130.tif
- Figure 6/Figure 6B/Colocalization GNPTAB-Myc_GM130.xlsx
- __MACOSX/Figure 6/Figure 6B/._Colocalization GNPTAB-Myc_GM130.xlsx
- Figure 6/Figure 6E/.DS_Store
- __MACOSX/Figure 6/Figure 6E/._.DS_Store
- Figure 6/Figure 6E/Western Ubiquitin.tif
- __MACOSX/Figure 6/Figure 6E/._Western Ubiquitin.tif
- Figure 6/Figure 6E/Western ACTIN.tif
- __MACOSX/Figure 6/Figure 6E/._Western ACTIN.tif
- Figure 6/Figure 6E/Western GNPTAB-Myc short.tif
- __MACOSX/Figure 6/Figure 6E/._Western GNPTAB-Myc short.tif
- Figure 6/Figure 6E/Western GRASP55.tif
- __MACOSX/Figure 6/Figure 6E/._Western GRASP55.tif
- Figure 6/Figure 6E/Western GNPTAB-Myc long.tif
- __MACOSX/Figure 6/Figure 6E/._Western GNPTAB-Myc long.tif
- Figure 6/Figure 6E/Western p62.tif
- __MACOSX/Figure 6/Figure 6E/._Western p62.tif
- Figure 6/Figure 6D/Colocalization GNPTAB-Myc_PDI.xlsx
- __MACOSX/Figure 6/Figure 6D/._Colocalization GNPTAB-Myc_PDI.xlsx
- Figure 6/Figure 6C/IF KO GNPTAB-Myc.tif
- __MACOSX/Figure 6/Figure 6C/._IF KO GNPTAB-Myc.tif
- Figure 6/Figure 6C/IF KO GNPTAB-Myc PDI MERGE.tif
- __MACOSX/Figure 6/Figure 6C/._IF KO GNPTAB-Myc PDI MERGE.tif
- Figure 6/Figure 6C/IF KO PDI.tif
- __MACOSX/Figure 6/Figure 6C/._IF KO PDI.tif
- Figure 6/Figure 6C/IF WT PDI .tif
- __MACOSX/Figure 6/Figure 6C/._IF WT PDI .tif
- Figure 6/Figure 6C/IF WT GNPTAB-Myc PDI MERGE.tif
- __MACOSX/Figure 6/Figure 6C/._IF WT GNPTAB-Myc PDI MERGE.tif
- Figure 6/Figure 6C/IF WT GNPTAB-Myc.tif
- __MACOSX/Figure 6/Figure 6C/._IF WT GNPTAB-Myc.tif
