# Supplementary material for: GRASP55 maintains lysosome function by controlling sorting of lysosomal enzymes at the Golgi
Source: EMBO Rep. 2026 Apr 16;27(11):2947–72. doi: 10.1038/s44319-026-00773-w (PMC13261057; doi:10.1038/s44319-026-00773-w)
Supplement: Supplementary file 11 — Source data Fig. 6 [file 44319_2026_773_MOESM11_ESM.zip › Figure 6/Figure 6D/Colocalization GNPTAB-Myc_PDI.xlsx]

## Sheet: raw data
Coloc GNPTAB-Myc PDI Manders
WT	55KO
0.323	0.479
0.229	0.66
0.39	0.567
0.21	0.617
0.188	0.771
0.199	0.499
0.22	0.39
0.39	0.498
0.09	0.67
0.111	0.663
0.222	0.592
0.379	0.576
0.09	0.563
0.022	0.691
0.299	0.488
0.198	0.444
0.219	0.398
0.278	0.465
0.399	0.577
0.416	0.566
0.339	0.771
0.088	0.568
0.399	0.348
0.199	0.635
0.227	0.666
0.267	0.589
0.277	0.397
0.389	0.273
0.333	0.67
0.296	0.399
0.276	0.414
0.256	0.289
0.318	0.364
0.499	0.454
0.09	0.746
0.078	0.399
0.177	0.489
0.189	0.423
0.289	0.267
0.345	0.445
0.331	0.679
0.399	0.888
0.199	0.498
0.221	0.682
0.276	0.771
0.256	0.599
0.414	0.609
0.188	0.827
0.09	0.836
0.225	0.763
0.163	0.625

## Sheet: Mean
exp	WT	GR55KO
1	0.233923	0.580385
2	0.257692	0.554308
3	0.26296	0.55224
