# Supplementary material for: GRASP55 maintains lysosome function by controlling sorting of lysosomal enzymes at the Golgi
Source: EMBO Rep. 2026 Apr 16;27(11):2947–72. doi: 10.1038/s44319-026-00773-w (PMC13261057; doi:10.1038/s44319-026-00773-w)
Supplement: Supplementary file 12 — Source data Fig. 7 [file 44319_2026_773_MOESM12_ESM.zip]

Archive with 168 entries (158 files):
- Figure 7/
- __MACOSX/._Figure 7
- Figure 7/Figure 7D/
- __MACOSX/Figure 7/._Figure 7D
- Figure 7/Figure 7C/
- __MACOSX/Figure 7/._Figure 7C
- Figure 7/Figure 7B/
- __MACOSX/Figure 7/._Figure 7B
- Figure 7/Figure 7E/
- __MACOSX/Figure 7/._Figure 7E
- Figure 7/.DS_Store
- __MACOSX/Figure 7/._.DS_Store
- Figure 7/Figure 7I/
- __MACOSX/Figure 7/._Figure 7I
- Figure 7/Figure 7G/
- __MACOSX/Figure 7/._Figure 7G
- Figure 7/Figure 7F/
- __MACOSX/Figure 7/._Figure 7F
- Figure 7/Figure 7A/
- __MACOSX/Figure 7/._Figure 7A
- Figure 7/Figure 7H/
- __MACOSX/Figure 7/._Figure 7H
- Figure 7/Figure 7D/.DS_Store
- __MACOSX/Figure 7/Figure 7D/._.DS_Store
- Figure 7/Figure 7D/Western LYSET.tif
- __MACOSX/Figure 7/Figure 7D/._Western LYSET.tif
- Figure 7/Figure 7D/Western GM130.tif
- __MACOSX/Figure 7/Figure 7D/._Western GM130.tif
- Figure 7/Figure 7D/Western GOLPH3.tif
- __MACOSX/Figure 7/Figure 7D/._Western GOLPH3.tif
- Figure 7/Figure 7D/Western GRASP65.tif
- __MACOSX/Figure 7/Figure 7D/._Western GRASP65.tif
- Figure 7/Figure 7D/Western GRASP55.tif
- __MACOSX/Figure 7/Figure 7D/._Western GRASP55.tif
- Figure 7/Figure 7D/Western GOLGIN-45.tif
- __MACOSX/Figure 7/Figure 7D/._Western GOLGIN-45.tif
- Figure 7/Figure 7D/Western Myc.tif
- __MACOSX/Figure 7/Figure 7D/._Western Myc.tif
- Figure 7/Figure 7C/IF GRASP65KO GIANTIN.tif
- __MACOSX/Figure 7/Figure 7C/._IF GRASP65KO GIANTIN.tif
- Figure 7/Figure 7C/.DS_Store
- __MACOSX/Figure 7/Figure 7C/._.DS_Store
- Figure 7/Figure 7C/IF WT GIANTIN.tif
- __MACOSX/Figure 7/Figure 7C/._IF WT GIANTIN.tif
- Figure 7/Figure 7C/IF GRASP55KO LYSET_GIANTIN MERGE.tif
- __MACOSX/Figure 7/Figure 7C/._IF GRASP55KO LYSET_GIANTIN MERGE.tif
- Figure 7/Figure 7C/IF WT LYSET.tif
- __MACOSX/Figure 7/Figure 7C/._IF WT LYSET.tif
- Figure 7/Figure 7C/IF GRASP55KO GIANTIN.tif
- __MACOSX/Figure 7/Figure 7C/._IF GRASP55KO GIANTIN.tif
- Figure 7/Figure 7C/IF GRASP55KO LYSET.tif
- __MACOSX/Figure 7/Figure 7C/._IF GRASP55KO LYSET.tif
- Figure 7/Figure 7C/IF WT LYSET_GIANTIN MERGE.tif
- __MACOSX/Figure 7/Figure 7C/._IF WT LYSET_GIANTIN MERGE.tif
- Figure 7/Figure 7C/IF GRASP65KO LYSET_GIANTIN MERGE.tif
- __MACOSX/Figure 7/Figure 7C/._IF GRASP65KO LYSET_GIANTIN MERGE.tif
- Figure 7/Figure 7C/IF GRASP65KO LYSET.tif
- __MACOSX/Figure 7/Figure 7C/._IF GRASP65KO LYSET.tif
- Figure 7/Figure 7B/IF GRASP65KO GIANTIN.tif
- __MACOSX/Figure 7/Figure 7B/._IF GRASP65KO GIANTIN.tif
- Figure 7/Figure 7B/IF GRASP65KO GOLPH3_GIANTIN MERGE.tif
- __MACOSX/Figure 7/Figure 7B/._IF GRASP65KO GOLPH3_GIANTIN MERGE.tif
- Figure 7/Figure 7B/IF WT GIANTIN.tif
- __MACOSX/Figure 7/Figure 7B/._IF WT GIANTIN.tif
- Figure 7/Figure 7B/IF WT GOLPH3_GIANTIN MERGE.tif
- __MACOSX/Figure 7/Figure 7B/._IF WT GOLPH3_GIANTIN MERGE.tif
- Figure 7/Figure 7B/IF GRASP55KO GIANTIN.tif
- __MACOSX/Figure 7/Figure 7B/._IF GRASP55KO GIANTIN.tif
- Figure 7/Figure 7B/IF GRASP65KO GOLPH3tif.tif
- __MACOSX/Figure 7/Figure 7B/._IF GRASP65KO GOLPH3tif.tif
- Figure 7/Figure 7B/IF GRASP55KO GOLPH3.tif
- __MACOSX/Figure 7/Figure 7B/._IF GRASP55KO GOLPH3.tif
- Figure 7/Figure 7B/IF WT GOLPH3.tif
- __MACOSX/Figure 7/Figure 7B/._IF WT GOLPH3.tif
- Figure 7/Figure 7B/IF GRASP55KO GOLPH3_GIANTIN MERGE.tif
- __MACOSX/Figure 7/Figure 7B/._IF GRASP55KO GOLPH3_GIANTIN MERGE.tif
- Figure 7/Figure 7E/.DS_Store
- __MACOSX/Figure 7/Figure 7E/._.DS_Store
- Figure 7/Figure 7E/Western LYSET.tif
- __MACOSX/Figure 7/Figure 7E/._Western LYSET.tif
- Figure 7/Figure 7E/Western GOLPH3.tif
- __MACOSX/Figure 7/Figure 7E/._Western GOLPH3.tif
- Figure 7/Figure 7E/Western GRASP55.tif
- __MACOSX/Figure 7/Figure 7E/._Western GRASP55.tif
- Figure 7/Figure 7I/IF WT GIANTIN.tif
- __MACOSX/Figure 7/Figure 7I/._IF WT GIANTIN.tif
- Figure 7/Figure 7I/IF GRASP55KO+WT LYSET_GIANTIN MERGE.tif
- __MACOSX/Figure 7/Figure 7I/._IF GRASP55KO+WT LYSET_GIANTIN MERGE.tif
- Figure 7/Figure 7I/IF GRASP55KO LYSET_GIANTIN MERGE.tif
- __MACOSX/Figure 7/Figure 7I/._IF GRASP55KO LYSET_GIANTIN MERGE.tif
- Figure 7/Figure 7I/IF GRASP55KO+WT LYSET.tif
- __MACOSX/Figure 7/Figure 7I/._IF GRASP55KO+WT LYSET.tif
- Figure 7/Figure 7I/IF WT LYSET.tif
- __MACOSX/Figure 7/Figure 7I/._IF WT LYSET.tif
- Figure 7/Figure 7I/IF GRASP55KO GIANTIN.tif
- __MACOSX/Figure 7/Figure 7I/._IF GRASP55KO GIANTIN.tif
- Figure 7/Figure 7I/IF GRASP55KO LYSET.tif
- __MACOSX/Figure 7/Figure 7I/._IF GRASP55KO LYSET.tif
- Figure 7/Figure 7I/IF WT LYSET_GIANTIN MERGE.tif
- __MACOSX/Figure 7/Figure 7I/._IF WT LYSET_GIANTIN MERGE.tif
- Figure 7/Figure 7I/IF GRASP55KO+WT GIANTIN.tif
- __MACOSX/Figure 7/Figure 7I/._IF GRASP55KO+WT GIANTIN.tif
- Figure 7/Figure 7G/Western Tubulin.tif
- __MACOSX/Figure 7/Figure 7G/._Western Tubulin.tif
- Figure 7/Figure 7G/.DS_Store
- __MACOSX/Figure 7/Figure 7G/._.DS_Store
- Figure 7/Figure 7G/Western LYSET.tif
- __MACOSX/Figure 7/Figure 7G/._Western LYSET.tif
- Figure 7/Figure 7G/Western GOLPH3.tif
- __MACOSX/Figure 7/Figure 7G/._Western GOLPH3.tif
- Figure 7/Figure 7G/Western GRASP55.tif
- __MACOSX/Figure 7/Figure 7G/._Western GRASP55.tif
- Figure 7/Figure 7F/.DS_Store
- __MACOSX/Figure 7/Figure 7F/._.DS_Store
- Figure 7/Figure 7F/Western LYSET.tif
- __MACOSX/Figure 7/Figure 7F/._Western LYSET.tif
- Figure 7/Figure 7F/Western ACTIN.tif
- __MACOSX/Figure 7/Figure 7F/._Western ACTIN.tif
- Figure 7/Figure 7F/Western LC3B.tif
- __MACOSX/Figure 7/Figure 7F/._Western LC3B.tif
- Figure 7/Figure 7F/Western GOLPH3.tif
- __MACOSX/Figure 7/Figure 7F/._Western GOLPH3.tif
- Figure 7/Figure 7F/Western GRASP55.tif
- __MACOSX/Figure 7/Figure 7F/._Western GRASP55.tif
- Figure 7/Figure 7A/Western FLAG.tif
- __MACOSX/Figure 7/Figure 7A/._Western FLAG.tif
- Figure 7/Figure 7A/.DS_Store
- __MACOSX/Figure 7/Figure 7A/._.DS_Store
- Figure 7/Figure 7A/Western LYSET.tif
- __MACOSX/Figure 7/Figure 7A/._Western LYSET.tif
- Figure 7/Figure 7A/Western GIANTIN.tif
- __MACOSX/Figure 7/Figure 7A/._Western GIANTIN.tif
- Figure 7/Figure 7A/Western HSP60.tif
- __MACOSX/Figure 7/Figure 7A/._Western HSP60.tif
- Figure 7/Figure 7A/Western LAMP2.tif
- __MACOSX/Figure 7/Figure 7A/._Western LAMP2.tif
- Figure 7/Figure 7A/Western GM130.tif
- __MACOSX/Figure 7/Figure 7A/._Western GM130.tif
- Figure 7/Figure 7A/Western GOLPH3.tif
- __MACOSX/Figure 7/Figure 7A/._Western GOLPH3.tif
- Figure 7/Figure 7A/Western GRASP65.tif
- __MACOSX/Figure 7/Figure 7A/._Western GRASP65.tif
- Figure 7/Figure 7A/Western GRASP55.tif
- __MACOSX/Figure 7/Figure 7A/._Western GRASP55.tif
- Figure 7/Figure 7A/Western HSP47.tif
- __MACOSX/Figure 7/Figure 7A/._Western HSP47.tif
- Figure 7/Figure 7A/Western TGN46.tif
- __MACOSX/Figure 7/Figure 7A/._Western TGN46.tif
- Figure 7/Figure 7A/Western HA.tif
- __MACOSX/Figure 7/Figure 7A/._Western HA.tif
- Figure 7/Figure 7H/IF GRASP55KO GOLPH3 .tif
- __MACOSX/Figure 7/Figure 7H/._IF GRASP55KO GOLPH3 .tif
- Figure 7/Figure 7H/IF WT GIANTIN.tif
- __MACOSX/Figure 7/Figure 7H/._IF WT GIANTIN.tif
- Figure 7/Figure 7H/IF WT GOLPH3_GIANTIN MERGE.tif
- __MACOSX/Figure 7/Figure 7H/._IF WT GOLPH3_GIANTIN MERGE.tif
- Figure 7/Figure 7H/IF GRASP55KO+WT GIANTIN .tif
- __MACOSX/Figure 7/Figure 7H/._IF GRASP55KO+WT GIANTIN .tif
- Figure 7/Figure 7H/IF GRASP55KO GIANTIN.tif
- __MACOSX/Figure 7/Figure 7H/._IF GRASP55KO GIANTIN.tif
- Figure 7/Figure 7H/IF GRASP55KO+WT GOLPH3_GIANTIN MERGE.tif
- __MACOSX/Figure 7/Figure 7H/._IF GRASP55KO+WT GOLPH3_GIANTIN MERGE.tif
- Figure 7/Figure 7H/IF WT GOLPH3.tif
- __MACOSX/Figure 7/Figure 7H/._IF WT GOLPH3.tif
- Figure 7/Figure 7H/IF GRASP55KO+WT GOLPH3.tif
- __MACOSX/Figure 7/Figure 7H/._IF GRASP55KO+WT GOLPH3.tif
- Figure 7/Figure 7H/IF GRASP55KO GOLPH3_GIANTIN MERGE.tif
- __MACOSX/Figure 7/Figure 7H/._IF GRASP55KO GOLPH3_GIANTIN MERGE.tif
