# Supplementary material for: GRASP55 maintains lysosome function by controlling sorting of lysosomal enzymes at the Golgi
Source: EMBO Rep. 2026 Apr 16;27(11):2947–72. doi: 10.1038/s44319-026-00773-w (PMC13261057; doi:10.1038/s44319-026-00773-w)
Supplement: Supplementary file 13 — Source data Fig. 8 [file 44319_2026_773_MOESM13_ESM.zip]

Archive with 80 entries (76 files):
- Figure 8/
- __MACOSX/._Figure 8
- Figure 8/Figure 8A/
- __MACOSX/Figure 8/._Figure 8A
- Figure 8/.DS_Store
- __MACOSX/Figure 8/._.DS_Store
- Figure 8/Figure 8C/
- __MACOSX/Figure 8/._Figure 8C
- Figure 8/Figure 8B/
- __MACOSX/Figure 8/._Figure 8B
- Figure 8/Figure 8A/IF WT GNPTAB WT Myc.tif
- __MACOSX/Figure 8/Figure 8A/._IF WT GNPTAB WT Myc.tif
- Figure 8/Figure 8A/IF GRASP55KO GNPTAB WT Myc.tif
- __MACOSX/Figure 8/Figure 8A/._IF GRASP55KO GNPTAB WT Myc.tif
- Figure 8/Figure 8A/IF GRASP55KO GNPTAB WT GM130.tif
- __MACOSX/Figure 8/Figure 8A/._IF GRASP55KO GNPTAB WT GM130.tif
- Figure 8/Figure 8A/IF WT GNPTAB WT GM130.tif
- __MACOSX/Figure 8/Figure 8A/._IF WT GNPTAB WT GM130.tif
- Figure 8/Figure 8A/IF WT GNPTAB WT HSP47 MERGE.tif
- __MACOSX/Figure 8/Figure 8A/._IF WT GNPTAB WT HSP47 MERGE.tif
- Figure 8/Figure 8A/IF WT GNPTAB QELL GM130.tif
- __MACOSX/Figure 8/Figure 8A/._IF WT GNPTAB QELL GM130.tif
- Figure 8/Figure 8A/IF GRASP55KO GNPTAB QELL GM130.tif
- __MACOSX/Figure 8/Figure 8A/._IF GRASP55KO GNPTAB QELL GM130.tif
- Figure 8/Figure 8A/IF WT GNPTAB QELL Myc.tif
- __MACOSX/Figure 8/Figure 8A/._IF WT GNPTAB QELL Myc.tif
- Figure 8/Figure 8A/IF GRASP55KO GNPTAB QELL Myc.tif
- __MACOSX/Figure 8/Figure 8A/._IF GRASP55KO GNPTAB QELL Myc.tif
- Figure 8/Figure 8A/IF WT GNPTAB WT HSP47_Myc_GM130 MERGE.tif
- __MACOSX/Figure 8/Figure 8A/._IF WT GNPTAB WT HSP47_Myc_GM130 MERGE.tif
- Figure 8/Figure 8A/IF GRASP55KO GNPTAB WT HSP47_Myc_GM130 MERGE.tif
- __MACOSX/Figure 8/Figure 8A/._IF GRASP55KO GNPTAB WT HSP47_Myc_GM130 MERGE.tif
- Figure 8/Figure 8A/IF WT GNPTAB QELL HSP47.tif
- __MACOSX/Figure 8/Figure 8A/._IF WT GNPTAB QELL HSP47.tif
- Figure 8/Figure 8A/IF GRASP55KO GNPTAB QELL HSP47.tif
- __MACOSX/Figure 8/Figure 8A/._IF GRASP55KO GNPTAB QELL HSP47.tif
- Figure 8/Figure 8A/IF GRASP55KO GNPTAB QELL HSP47_Myc_GM130 MERGE.tif
- __MACOSX/Figure 8/Figure 8A/._IF GRASP55KO GNPTAB QELL HSP47_Myc_GM130 MERGE.tif
- Figure 8/Figure 8A/IF GRASP55KO GNPTAB WT HSP47.tif
- __MACOSX/Figure 8/Figure 8A/._IF GRASP55KO GNPTAB WT HSP47.tif
- Figure 8/Figure 8A/IF WT GNPTAB QELL HSP47_Myc_GM130 MERGE.tif
- __MACOSX/Figure 8/Figure 8A/._IF WT GNPTAB QELL HSP47_Myc_GM130 MERGE.tif
- Figure 8/Figure 8C/.DS_Store
- __MACOSX/Figure 8/Figure 8C/._.DS_Store
- Figure 8/Figure 8C/Western CTSB lysate.tif
- __MACOSX/Figure 8/Figure 8C/._Western CTSB lysate.tif
- Figure 8/Figure 8C/Western GNPTG lysate.tif
- __MACOSX/Figure 8/Figure 8C/._Western GNPTG lysate.tif
- Figure 8/Figure 8C/Western ACTIN lysate.tif
- __MACOSX/Figure 8/Figure 8C/._Western ACTIN lysate.tif
- Figure 8/Figure 8C/Western CTSD supernatant.tif
- __MACOSX/Figure 8/Figure 8C/._Western CTSD supernatant.tif
- Figure 8/Figure 8C/Western PSAP supernatant.tif
- __MACOSX/Figure 8/Figure 8C/._Western PSAP supernatant.tif
- Figure 8/Figure 8C/Western GOLPH3 lysate.tif
- __MACOSX/Figure 8/Figure 8C/._Western GOLPH3 lysate.tif
- Figure 8/Figure 8C/Western PSAP lysate.tif
- __MACOSX/Figure 8/Figure 8C/._Western PSAP lysate.tif
- Figure 8/Figure 8C/Western CTSB supernatant.tif
- __MACOSX/Figure 8/Figure 8C/._Western CTSB supernatant.tif
- Figure 8/Figure 8C/Western Myc lysate.tif
- __MACOSX/Figure 8/Figure 8C/._Western Myc lysate.tif
- Figure 8/Figure 8C/Western GRASP55 lysate.tif
- __MACOSX/Figure 8/Figure 8C/._Western GRASP55 lysate.tif
- Figure 8/Figure 8C/Western LYSET lysate.tif
- __MACOSX/Figure 8/Figure 8C/._Western LYSET lysate.tif
- Figure 8/Figure 8C/Western GNPTG medium.tif
- __MACOSX/Figure 8/Figure 8C/._Western GNPTG medium.tif
- Figure 8/Figure 8C/Western CTSD lysate.tif
- __MACOSX/Figure 8/Figure 8C/._Western CTSD lysate.tif
- Figure 8/Figure 8B/.DS_Store
- __MACOSX/Figure 8/Figure 8B/._.DS_Store
- Figure 8/Figure 8B/Western Ubiquitin.tif
- __MACOSX/Figure 8/Figure 8B/._Western Ubiquitin.tif
- Figure 8/Figure 8B/Western ACTIN.tif
- __MACOSX/Figure 8/Figure 8B/._Western ACTIN.tif
- Figure 8/Figure 8B/Western GRASP55.tif
- __MACOSX/Figure 8/Figure 8B/._Western GRASP55.tif
- Figure 8/Figure 8B/Western MYC.tif
- __MACOSX/Figure 8/Figure 8B/._Western MYC.tif
