# Supplementary material for: GRASP55 maintains lysosome function by controlling sorting of lysosomal enzymes at the Golgi
Source: EMBO Rep. 2026 Apr 16;27(11):2947–72. doi: 10.1038/s44319-026-00773-w (PMC13261057; doi:10.1038/s44319-026-00773-w)
Supplement: Supplementary file 14 — Figure EV1 Source Data [file 44319_2026_773_MOESM14_ESM.zip]

Archive with 118 entries (115 files):
- Figure EV1/
- __MACOSX/._Figure EV1
- Figure EV1/.DS_Store
- __MACOSX/Figure EV1/._.DS_Store
- Figure EV1/Figure EV 1A/
- __MACOSX/Figure EV1/._Figure EV 1A
- Figure EV1/Figure EV 1B/
- __MACOSX/Figure EV1/._Figure EV 1B
- Figure EV1/Figure EV 1A/IF WT 1h RUSH GM130 inset.tif
- __MACOSX/Figure EV1/Figure EV 1A/._IF WT 1h RUSH GM130 inset.tif
- Figure EV1/Figure EV 1A/IF GR55KO UT RUSH PSAP-SBP inset.tif
- __MACOSX/Figure EV1/Figure EV 1A/._IF GR55KO UT RUSH PSAP-SBP inset.tif
- Figure EV1/Figure EV 1A/IF WT 1h RUSH PSAP-SBP..tif
- __MACOSX/Figure EV1/Figure EV 1A/._IF WT 1h RUSH PSAP-SBP..tif
- Figure EV1/Figure EV 1A/IF WT 2h RUSH PSAP-SBP_GM130 MERGE.tif
- __MACOSX/Figure EV1/Figure EV 1A/._IF WT 2h RUSH PSAP-SBP_GM130 MERGE.tif
- Figure EV1/Figure EV 1A/IF WT 4h RUSH PSAP-SBP_GM130 MERGE.tif
- __MACOSX/Figure EV1/Figure EV 1A/._IF WT 4h RUSH PSAP-SBP_GM130 MERGE.tif
- Figure EV1/Figure EV 1A/IF WT 2h RUSH PSAP-SBP inset.tif
- __MACOSX/Figure EV1/Figure EV 1A/._IF WT 2h RUSH PSAP-SBP inset.tif
- Figure EV1/Figure EV 1A/IF GR55KO UT RUSH GM130 inset.tif
- __MACOSX/Figure EV1/Figure EV 1A/._IF GR55KO UT RUSH GM130 inset.tif
- Figure EV1/Figure EV 1A/IF GR55KO 2h RUSH GM130 inset.tif
- __MACOSX/Figure EV1/Figure EV 1A/._IF GR55KO 2h RUSH GM130 inset.tif
- Figure EV1/Figure EV 1A/IF GR55KO 4h RUSH GM130.tif
- __MACOSX/Figure EV1/Figure EV 1A/._IF GR55KO 4h RUSH GM130.tif
- Figure EV1/Figure EV 1A/.DS_Store
- __MACOSX/Figure EV1/Figure EV 1A/._.DS_Store
- Figure EV1/Figure EV 1A/IF WT UT RUSH PSAP-SBP.tif
- __MACOSX/Figure EV1/Figure EV 1A/._IF WT UT RUSH PSAP-SBP.tif
- Figure EV1/Figure EV 1A/IF GR55KO UT RUSH PSAP-SBP_GM130 MERGE inset.tif
- __MACOSX/Figure EV1/Figure EV 1A/._IF GR55KO UT RUSH PSAP-SBP_GM130 MERGE inset.tif
- Figure EV1/Figure EV 1A/IF WT UT RUSH PSAP-SBP_GM130 MERGE inset.tif
- __MACOSX/Figure EV1/Figure EV 1A/._IF WT UT RUSH PSAP-SBP_GM130 MERGE inset.tif
- Figure EV1/Figure EV 1A/IF WT 4h RUSH GM130.tif
- __MACOSX/Figure EV1/Figure EV 1A/._IF WT 4h RUSH GM130.tif
- Figure EV1/Figure EV 1A/IF GR55KO 2h RUSH PSAP-SBP inset.tif
- __MACOSX/Figure EV1/Figure EV 1A/._IF GR55KO 2h RUSH PSAP-SBP inset.tif
- Figure EV1/Figure EV 1A/IF WT UT RUSH PSAP-SBP_GM130 MERGE.tif
- __MACOSX/Figure EV1/Figure EV 1A/._IF WT UT RUSH PSAP-SBP_GM130 MERGE.tif
- Figure EV1/Figure EV 1A/IF GR55KO 1h RUSH PSAP-SBP_GM130 MERGE.tif
- __MACOSX/Figure EV1/Figure EV 1A/._IF GR55KO 1h RUSH PSAP-SBP_GM130 MERGE.tif
- Figure EV1/Figure EV 1A/IF WT UT RUSH PSAP-SBP inset.tif
- __MACOSX/Figure EV1/Figure EV 1A/._IF WT UT RUSH PSAP-SBP inset.tif
- Figure EV1/Figure EV 1A/IF GR55KO 4h RUSH GM130 inset.tif
- __MACOSX/Figure EV1/Figure EV 1A/._IF GR55KO 4h RUSH GM130 inset.tif
- Figure EV1/Figure EV 1A/IF WT 1h RUSH PSAP-SBP_GM130 MERGE inset.tif
- __MACOSX/Figure EV1/Figure EV 1A/._IF WT 1h RUSH PSAP-SBP_GM130 MERGE inset.tif
- Figure EV1/Figure EV 1A/IF GR55KO UT RUSH PSAP-SBP.tif
- __MACOSX/Figure EV1/Figure EV 1A/._IF GR55KO UT RUSH PSAP-SBP.tif
- Figure EV1/Figure EV 1A/IF GR55KO 2h RUSH GM130.tif
- __MACOSX/Figure EV1/Figure EV 1A/._IF GR55KO 2h RUSH GM130.tif
- Figure EV1/Figure EV 1A/IF GR55KO 1h RUSH PSAP-SBP_GM130 MERGE inset.tif
- __MACOSX/Figure EV1/Figure EV 1A/._IF GR55KO 1h RUSH PSAP-SBP_GM130 MERGE inset.tif
- Figure EV1/Figure EV 1A/IF WT 4h RUSH PSAP-SBP.tif
- __MACOSX/Figure EV1/Figure EV 1A/._IF WT 4h RUSH PSAP-SBP.tif
- Figure EV1/Figure EV 1A/IF GR55KO UT RUSH GM130.tif
- __MACOSX/Figure EV1/Figure EV 1A/._IF GR55KO UT RUSH GM130.tif
- Figure EV1/Figure EV 1A/IF GR55KO 1h RUSH PSAP-SBP.tif
- __MACOSX/Figure EV1/Figure EV 1A/._IF GR55KO 1h RUSH PSAP-SBP.tif
- Figure EV1/Figure EV 1A/IF GR55KO 2h RUSH PSAP-SBP_GM130 MERGE.tif
- __MACOSX/Figure EV1/Figure EV 1A/._IF GR55KO 2h RUSH PSAP-SBP_GM130 MERGE.tif
- Figure EV1/Figure EV 1A/IF WT 4h RUSH PSAP-SBP_GM130 MERGE inset.tif
- __MACOSX/Figure EV1/Figure EV 1A/._IF WT 4h RUSH PSAP-SBP_GM130 MERGE inset.tif
- Figure EV1/Figure EV 1A/IF GR55KO 4h RUSH PSAP-SBP inset.tif
- __MACOSX/Figure EV1/Figure EV 1A/._IF GR55KO 4h RUSH PSAP-SBP inset.tif
- Figure EV1/Figure EV 1A/IF WT UT RUSH GM130.tif
- __MACOSX/Figure EV1/Figure EV 1A/._IF WT UT RUSH GM130.tif
- Figure EV1/Figure EV 1A/IF GR55KO 4h RUSH PSAP-SBP_GM130 MERGE.tif
- __MACOSX/Figure EV1/Figure EV 1A/._IF GR55KO 4h RUSH PSAP-SBP_GM130 MERGE.tif
- Figure EV1/Figure EV 1A/IF GR55KO 1h RUSH GM130 inset.tif
- __MACOSX/Figure EV1/Figure EV 1A/._IF GR55KO 1h RUSH GM130 inset.tif
- Figure EV1/Figure EV 1A/IF WT 1h RUSH GM130..tif
- __MACOSX/Figure EV1/Figure EV 1A/._IF WT 1h RUSH GM130..tif
- Figure EV1/Figure EV 1A/IF GR55KO 4h RUSH PSAP-SBP_GM130 MERGE inset.tif
- __MACOSX/Figure EV1/Figure EV 1A/._IF GR55KO 4h RUSH PSAP-SBP_GM130 MERGE inset.tif
- Figure EV1/Figure EV 1A/IF GR55KO 2h RUSH PSAP-SBP.tif
- __MACOSX/Figure EV1/Figure EV 1A/._IF GR55KO 2h RUSH PSAP-SBP.tif
- Figure EV1/Figure EV 1A/IF WT 1h RUSH PSAP-SBP inset.tif
- __MACOSX/Figure EV1/Figure EV 1A/._IF WT 1h RUSH PSAP-SBP inset.tif
- Figure EV1/Figure EV 1A/IF GR55KO 2h RUSH PSAP-SBP_GM130 MERGE inset.tif
- __MACOSX/Figure EV1/Figure EV 1A/._IF GR55KO 2h RUSH PSAP-SBP_GM130 MERGE inset.tif
- Figure EV1/Figure EV 1A/IF WT UT RUSH GM130 inset.tif
- __MACOSX/Figure EV1/Figure EV 1A/._IF WT UT RUSH GM130 inset.tif
- Figure EV1/Figure EV 1A/IF WT 2h RUSH PSAP-SBP_GM130 MERGE inset.tif
- __MACOSX/Figure EV1/Figure EV 1A/._IF WT 2h RUSH PSAP-SBP_GM130 MERGE inset.tif
- Figure EV1/Figure EV 1A/IF WT 2h RUSH GM130 inset.tif
- __MACOSX/Figure EV1/Figure EV 1A/._IF WT 2h RUSH GM130 inset.tif
- Figure EV1/Figure EV 1A/IF WT 4h RUSH GM130 inset.tif
- __MACOSX/Figure EV1/Figure EV 1A/._IF WT 4h RUSH GM130 inset.tif
- Figure EV1/Figure EV 1A/IF WT 1h RUSH PSAP-SBP_GM130 MERGE.tif
- __MACOSX/Figure EV1/Figure EV 1A/._IF WT 1h RUSH PSAP-SBP_GM130 MERGE.tif
- Figure EV1/Figure EV 1A/IF WT 4h RUSH PSAP-SBP inset.tif
- __MACOSX/Figure EV1/Figure EV 1A/._IF WT 4h RUSH PSAP-SBP inset.tif
- Figure EV1/Figure EV 1A/IF GR55KO UT RUSH PSAP-SBP_GM130 MERGE.tif
- __MACOSX/Figure EV1/Figure EV 1A/._IF GR55KO UT RUSH PSAP-SBP_GM130 MERGE.tif
- Figure EV1/Figure EV 1A/IF WT 2h RUSH GM130tif.tif
- __MACOSX/Figure EV1/Figure EV 1A/._IF WT 2h RUSH GM130tif.tif
- Figure EV1/Figure EV 1A/IF GR55KO 1h RUSH GM130.tif
- __MACOSX/Figure EV1/Figure EV 1A/._IF GR55KO 1h RUSH GM130.tif
- Figure EV1/Figure EV 1A/IF GR55KO 4h RUSH PSAP-SBP.tif
- __MACOSX/Figure EV1/Figure EV 1A/._IF GR55KO 4h RUSH PSAP-SBP.tif
- Figure EV1/Figure EV 1A/IF WT 2h RUSH PSAP-SBP.tif
- __MACOSX/Figure EV1/Figure EV 1A/._IF WT 2h RUSH PSAP-SBP.tif
- Figure EV1/Figure EV 1A/IF GR55KO 1h RUSH PSAP-SBP inset.tif
- __MACOSX/Figure EV1/Figure EV 1A/._IF GR55KO 1h RUSH PSAP-SBP inset.tif
- Figure EV1/Figure EV 1B/.DS_Store
- __MACOSX/Figure EV1/Figure EV 1B/._.DS_Store
- Figure EV1/Figure EV 1B/Western PSAP medium long exposure.tif
- __MACOSX/Figure EV1/Figure EV 1B/._Western PSAP medium long exposure.tif
- Figure EV1/Figure EV 1B/Western ACTIN.tif
- __MACOSX/Figure EV1/Figure EV 1B/._Western ACTIN.tif
- Figure EV1/Figure EV 1B/Western GRASP55.tif
- __MACOSX/Figure EV1/Figure EV 1B/._Western GRASP55.tif
- Figure EV1/Figure EV 1B/Western PSAP Lysate.tif
- __MACOSX/Figure EV1/Figure EV 1B/._Western PSAP Lysate.tif
- Figure EV1/Figure EV 1B/Western PSAP medium short exposure.tif
- __MACOSX/Figure EV1/Figure EV 1B/._Western PSAP medium short exposure.tif
