# Supplementary material for: GRASP55 maintains lysosome function by controlling sorting of lysosomal enzymes at the Golgi
Source: EMBO Rep. 2026 Apr 16;27(11):2947–72. doi: 10.1038/s44319-026-00773-w (PMC13261057; doi:10.1038/s44319-026-00773-w)
Supplement: Supplementary file 15 — Figure EV2 Source Data [file 44319_2026_773_MOESM15_ESM.zip]

Archive with 36 entries (27 files):
- Figure EV2/
- __MACOSX/._Figure EV2
- Figure EV2/.DS_Store
- __MACOSX/Figure EV2/._.DS_Store
- Figure EV2/Figure EV 2G/
- __MACOSX/Figure EV2/._Figure EV 2G
- Figure EV2/Figure EV 2A/
- __MACOSX/Figure EV2/._Figure EV 2A
- Figure EV2/Figure EV 2F/
- __MACOSX/Figure EV2/._Figure EV 2F
- Figure EV2/Figure EV 2H/
- __MACOSX/Figure EV2/._Figure EV 2H
- Figure EV2/Figure EV 2C/
- __MACOSX/Figure EV2/._Figure EV 2C
- Figure EV2/Figure EV 2D/
- __MACOSX/Figure EV2/._Figure EV 2D
- Figure EV2/Figure EV 2E/
- __MACOSX/Figure EV2/._Figure EV 2E
- Figure EV2/Figure EV 2B/
- __MACOSX/Figure EV2/._Figure EV 2B
- Figure EV2/Figure EV 2G/Quant GUSB Lysate.xlsx
- __MACOSX/Figure EV2/Figure EV 2G/._Quant GUSB Lysate.xlsx
- Figure EV2/Figure EV 2A/Quant ARSB Lysate.xlsx
- __MACOSX/Figure EV2/Figure EV 2A/._Quant ARSB Lysate.xlsx
- Figure EV2/Figure EV 2F/Quant IDU Medium.xlsx
- __MACOSX/Figure EV2/Figure EV 2F/._Quant IDU Medium.xlsx
- Figure EV2/Figure EV 2H/Quant GUSB Medium.xlsx
- __MACOSX/Figure EV2/Figure EV 2H/._Quant GUSB Medium.xlsx
- Figure EV2/Figure EV 2C/Quant HEXB Lysate.xlsx
- __MACOSX/Figure EV2/Figure EV 2C/._Quant HEXB Lysate.xlsx
- Figure EV2/Figure EV 2D/Quant HEXB Medium.xlsx
- __MACOSX/Figure EV2/Figure EV 2D/._Quant HEXB Medium.xlsx
- Figure EV2/Figure EV 2E/Quant IDU Lysate.xlsx
- __MACOSX/Figure EV2/Figure EV 2E/._Quant IDU Lysate.xlsx
- Figure EV2/Figure EV 2B/Quant ARSB Medium.xlsx
- __MACOSX/Figure EV2/Figure EV 2B/._Quant ARSB Medium.xlsx
