# Supplementary material for: GRASP55 maintains lysosome function by controlling sorting of lysosomal enzymes at the Golgi
Source: EMBO Rep. 2026 Apr 16;27(11):2947–72. doi: 10.1038/s44319-026-00773-w (PMC13261057; doi:10.1038/s44319-026-00773-w)
Supplement: Supplementary file 15 — Figure EV2 Source Data [file 44319_2026_773_MOESM15_ESM.zip › Figure EV2/Figure EV 2G/Quant GUSB Lysate.xlsx]

## Sheet: Sheet1
	exp	WT	GR55KO	GNPTABKO
	1	373	144	128	mU/mg
	2	370	145	129	mU/mg
	3	379	145	131	mU/mg
