# Supplementary material for: GRASP55 maintains lysosome function by controlling sorting of lysosomal enzymes at the Golgi
Source: EMBO Rep. 2026 Apr 16;27(11):2947–72. doi: 10.1038/s44319-026-00773-w (PMC13261057; doi:10.1038/s44319-026-00773-w)
Supplement: Supplementary file 15 — Figure EV2 Source Data [file 44319_2026_773_MOESM15_ESM.zip › Figure EV2/Figure EV 2D/Quant HEXB Medium.xlsx]

## Sheet: Sheet1
	exp	WT	GR55KO	GNPTABKO
	1	6.3	43.6	43.6	mU/mg
	2	8.2	44.5	39.6	mU/mg
	3	7.9	42.9	39.2	mU/mg
