# Supplementary material for: GRASP55 maintains lysosome function by controlling sorting of lysosomal enzymes at the Golgi
Source: EMBO Rep. 2026 Apr 16;27(11):2947–72. doi: 10.1038/s44319-026-00773-w (PMC13261057; doi:10.1038/s44319-026-00773-w)
Supplement: Supplementary file 15 — Figure EV2 Source Data [file 44319_2026_773_MOESM15_ESM.zip › Figure EV2/Figure EV 2B/Quant ARSB Medium.xlsx]

## Sheet: Sheet1
	exp	Medium WT	Medium GR55KO	Medium GNPTABKO
	1	12	24	27.5	mU/mg
	2	12.5	23.6	28	mU/mg
	3	11.9	24.4	28.2	mU/mg
