# Supplementary material for: GRASP55 maintains lysosome function by controlling sorting of lysosomal enzymes at the Golgi
Source: EMBO Rep. 2026 Apr 16;27(11):2947–72. doi: 10.1038/s44319-026-00773-w (PMC13261057; doi:10.1038/s44319-026-00773-w)
Supplement: Supplementary file 16 — Figure EV3 Source Data [file 44319_2026_773_MOESM16_ESM.zip]

Archive with 24 entries (22 files):
- Figure EV3/
- __MACOSX/._Figure EV3
- Figure EV3/.DS_Store
- __MACOSX/Figure EV3/._.DS_Store
- Figure EV3/Figure EV 3A/
- __MACOSX/Figure EV3/._Figure EV 3A
- Figure EV3/Figure EV 3A/IF GRASP55KO+WT GRASP55_GM130 MERGE.tif
- __MACOSX/Figure EV3/Figure EV 3A/._IF GRASP55KO+WT GRASP55_GM130 MERGE.tif
- Figure EV3/Figure EV 3A/IF GRASP55KO GRASP55_GM130 MERGE.tif
- __MACOSX/Figure EV3/Figure EV 3A/._IF GRASP55KO GRASP55_GM130 MERGE.tif
- Figure EV3/Figure EV 3A/IF GRASP55KO GM130.tif
- __MACOSX/Figure EV3/Figure EV 3A/._IF GRASP55KO GM130.tif
- Figure EV3/Figure EV 3A/IF  WT GM130.tif
- __MACOSX/Figure EV3/Figure EV 3A/._IF  WT GM130.tif
- Figure EV3/Figure EV 3A/IF  WT GRASP55_GM130 MERGE.tif
- __MACOSX/Figure EV3/Figure EV 3A/._IF  WT GRASP55_GM130 MERGE.tif
- Figure EV3/Figure EV 3A/IF GRASP55KO+WT GM130.tif
- __MACOSX/Figure EV3/Figure EV 3A/._IF GRASP55KO+WT GM130.tif
- Figure EV3/Figure EV 3A/IF GRASP55KO+WT GRASP55.tif
- __MACOSX/Figure EV3/Figure EV 3A/._IF GRASP55KO+WT GRASP55.tif
- Figure EV3/Figure EV 3A/IF  WT GRASP55.tif
- __MACOSX/Figure EV3/Figure EV 3A/._IF  WT GRASP55.tif
- Figure EV3/Figure EV 3A/IF GRASP55KO GRASP55.tif
- __MACOSX/Figure EV3/Figure EV 3A/._IF GRASP55KO GRASP55.tif
